# Supplementary material for: Genome‐wide association study in 21,271 individuals identifies 9 novel loci associated with circulating CD34+ hematopoietic stem and progenitor cell levels
Source: Hemasphere. 2026 Jul 1;10(7):e70416. doi: 10.1002/hem3.70416 (PMC13321468; doi:10.1002/hem3.70416)
Supplement: Supplementary file 2 — Supplementary Information. [file HEM3-10-e70416-s001.xlsx]

## Sheet: ST1
Supplementary Table 1
Descriptive statistics for the two datasets included in the meta-analysis. Statistical analyses of age distribution at the foot of each table. The lower average age in Phase I relative to Phases II, III and IV is consistent with a larger proportion of blood donors.
Dataset	Phenotyping phase	N	Male (%)	Female (%)	Blood donors (%)	Patients (%)	Age (years±SD)
Previously published samples	I	2324	57.6	42.4	100	0	41.0 (±14.3)
Previously published samples	II	3849	43.1	56.9	30.6	69.4	48.5 (±13.5)
Previously published samples	III	5471	43	57	33.3	66.7	47.9 (±13.6)
New samples	IV	9627	42.1	57.9	0	100	50.0 (±14.7)
Total		21271	44.5	55.5	25	75	48.2 (±14.4)

## Sheet: ST2
Supplementary Table 2
Antibody cocktails for flow cytometry in the BloodVariome project. In this study, we used the CD34 and CD45 cell surface markers to define circulating HSPCs.
Phases I and II
Fluorochrome	Marker	Clone	Company	Catalog no.
FITC-Viobright	IgA	IS11-8E10	Miltenyi	130-113-480
PE	CD27	M-T271	BD	555441
PerCP-Cy5.5	CD34	8G12	BD	347222
PE-Cy7	CD19	SJ25C1	BD	557835
APC	IgD	IA6-2	BD	561303
APC-H7	CD45	2D1	BD	560178
BV421	CD38	HIT2	BD	562444
BV510	CD24	ML5	BD	563035
Phase III and IV
Fluorochrome	Marker	Clone	Company	Catalog no.
FITC-Viobright	IgA	IS11-8E10	Miltenyi	130-113-480
PerCP-Cy5.5	IgD	IA6-2	BD	561315
APC-H7	CD45	2D1	BD	560178
A700	CD3	UCHT1	BD	557943
APC	CD16	3G8	BD	561248
BV786	CD14	M5E2	BD	563698
BV711	CD56	NCAM16.2	BD	563169
BV650	HLA-DR	G46-6	BD	564231
BV605	CD19	HIB19	Biolegend	302244
BV510	CD24	ML5	BD	563035
BV421	CD38	HIT2	BD	562444
PE-Cy5	CD123	9F5	BD	551065
PE-Cy7	CD141	M80	Biolegend	344110
PE-CF594	CD34	563	BD	562449
PE	CD27	M-T271	BD	555441

## Sheet: ST3
Supplementary Table 3
Number of cells analyzed per sample (median, 10th and 90th percentile) across each collection phase. Phase IV refers to the newly collected samples.
Dataset	Phase	No. of input cells			No.of CD45+ PBMCs			No. of CD34+ PBMCs			CD34+ cell frequency
		median	10th	90th	median	10th	90th	median	10th	90th	median	10th	90th
Previously published samples	I	500000	292444	500000	160923	100619	215479	142	59	281	0.000911473	0.000399735	0.00182439
Previously published samples	II	457150	197285	500000	136951	63133.8	201621	124	52	254	0.000965934	0.00045027	0.00198984
Previously published samples	III	1000000	934300	1000000	326804	214426	437000	354	178	702.1	0.001	0.00053	0.0021
New samples	IV	562688	295315	775040	282822	151384	405282	294	138	586.3	0.001023	0.00051	0.002056

## Sheet: ST4
Supplementary Table 4
Variant classes, numbers of variants per class, and significance thresholds.
Variant class	No. of variants	P threshold
Stop/start gained or lost, splice donor and acceptors, frameshift	6771	2e-07
Missense, inframe insertions of deletions, splice region, TFBS ablation	147467	4e-08
Synonymous, stop/start retained, upstream or downstream gene, 3 prime UTR, 5 prime UTR, splice polypyrimidien tract	2464973	3.6e-09
Intron or intergenic, TF binding sites at DNase I hypersensitivity sites (DHS)	4255163	1.8e-09
Intron or intergenic, TF binding site not at DNase I hypersensitivity sites (DHS)	25131791	6e-10

## Sheet: ST5
Supplementary Table 5
Summary statistics for the lead variants of the 19 identified associations with blood CD34+ cell levels. We did not detect any significant heterogeneity in effect size estimates between the previously published and new samples (Bonferroni-adjusted Cochrain's Q-statistic Phet = n.s.). Abbreviations: other allele (OA); effect allele (EA); effect allele frequency (EAF).
								Meta-analysis			Existing samples (Phase I-III)		New samples (Phase IV)		Heterogeneity			non-Swedes
Cytoband	Chr	Pos	rsID	OA	EA	Candidate gene	Novel	Effect (β)	P	P threshold	Effect (β)	P	Effect (β)	P	Phet	I2	h2	Effect (β)	P
1p36.23	1	8856165	rs11121245	C	T	ENO1, RERE	No	-0.112	1.5e-30	3.6e-09	-0.094	1.2867e-12	-0.132	2.38697e-20	0.051	73.7	0.00626784	-0.08411	0.0158
1p36.32	1	3027474	rs12034766	A	G	PRDM16	Yes	0.081	1.8e-10	3.6e-09	0.071	4.4362e-05	0.0936	6.57827e-07	0.38	0	0.00193378	0.02848	0.684
2p13.3	2	68735005	rs10048745	G	A	ARHGAP25	Yes	0.082	8e-13	3.6e-09	0.083	9.4282e-08	0.0816	1.80463e-06	0.95	0	0.00245655	0.07595	0.0564
2q22.1	2	136008381	rs309137	T	C	CXCR4	No	-0.1	7.3e-17	1.8e-09	-0.122	6.8803e-14	-0.0736466	2.76154e-05	0.044	75.5	0.0039172	-0.0495	0.0371
2q22.1	2	136122815	rs59222832	T	C	CXCR4	No	0.195	3e-23	3.6e-09	0.225	1.7703e-17	0.158147	6.65121e-08	0.09	65.2	0.00538242	0.18885	0.00014
2q22.1	2	136136760	rs555647251	C	T	CXCR4	No	1.63	3.01e-09	1.8e-09	1.63	3.008e-09	NA	NA	NA	NA	0.00445984	NA	NA
2q22.1	2	136143991	rs10193623	A	T	CXCR4	No	-0.161	7.1e-16	1.8e-09	-0.174	6.9094e-10	-0.148036	1.57804e-07	0.52	0	0.00319935	-0.17599	0.000118
3p22.2	3	37480987	rs78502025	C	T	ITGA9	No	-0.101	6.4e-12	1.8e-09	-0.116	4.267e-09	-0.0822	0.000181926	0.25	23.6	0.00225773	-0.11343	0.0223
3q21.3	3	128325077	rs73197388	G	T	EEFSEC, GATA2	Yes	0.094	9e-10	1.8e-09	0.083	7.2801e-05	0.1076	2.18083e-06	0.43	0	0.00183599	0.057492	0.275
4q12	4	54542708	rs218264	A	T	KIT	Yes	0.074	9.4e-11	1.8e-09	0.06	0.00010524	0.0908	8.40635e-08	0.18	44.5	0.00206174	0.007553	0.832
8q24.21	8	129598143	rs2163952	T	C	MYC	No	-0.069	1.7e-12	1.8e-09	-0.082	7.1905e-10	-0.054	0.000192336	0.15	50.7	0.0023568	-0.025312	0.307
9q34.2	9	133257521	rs8176719	T	TC	ABO	Yes	-0.053	9.8e-08	2e-07	-0.047	0.0005463	-0.0611	3.84916e-05	0.48	0	0.00134073	-0.01926	0.525
12q14	12	62910804	rs772557	A	G	PPM1H	No	-0.117	7e-33	1.8e-09	-0.128	6.8556e-22	-0.1044	6.72536e-13	0.23	30.3	0.00679921	-0.05287	0.125
19p13.11	19	16327617	rs35663614	GC	G	KLF2	Yes	-0.062	6.4e-10	3.6e-09	-0.061	7.59e-06	-0.064	2.02431e-05	0.88	0	0.00182277	-0.03586	0.199
19p13.3	19	1079960	rs36084354	G	A	ARHGAP45	No	0.141	8.4e-14	4e-08	0.158	3.2393e-10	0.1183	3.23859e-05	0.3	8.5	0.00303859	0.30876	0.0651
19q13.11	19	33264458	rs12975577	T	C	CEBPA	No	-0.091	1.2e-20	6e-10	-0.083	4.4486e-10	-0.101	2.88727e-12	0.36	0	0.00414049	-0.045295	0.138
19q13.32	19	45238753	rs11673000	C	G	EXOC3L2	Yes	-0.074	4.5e-11	4e-08	-0.078	2.3833e-07	-0.0681	3.94089e-05	0.66	0	0.00209044	-0.09524	0.0112
19q13.42	19	53824059	rs34436714	C	A	NLRP12	Yes	0.074	1.6e-09	4e-08	0.057	0.00043367	0.0953	2.72095e-07	0.12	58.7	0.00193771	-0.02597	0.487
21q22.12	21	35026289	rs56117721	T	A	RUNX1	Yes	-0.13	5.6e-12	1.8e-09	-0.143	1.3321e-08	-0.1131	7.0286e-05	0.43	0	0.00224043	-0.1144	0.226

## Sheet: ST6
Supplementary Table 6
Credible sets of probable causal variants for the identified associations.
Variant ID	Beta	P	h2	Variant_effect	Gene
12q14 PPM1H, rs772557
chr12:62910804_A_G	-0.117	7e-33	0.00679921	intron_variant	PPM1H
chr12:62910977_A_G	-0.117	8.4e-33	0.0068036	intron_variant	PPM1H
chr12:62910667_C_T	-0.117	1e-32	0.0067991	intron_variant	PPM1H
chr12:62913546_T_C	-0.117	1.3e-32	0.00680322	intron_variant	PPM1H
chr12:62913566_C_G	-0.117	1.4e-32	0.00680307	intron_variant	PPM1H
chr12:62913468_T_C	-0.116	1.7e-32	0.00668732	intron_variant	PPM1H
chr12:62911088_A_G	-0.117	6.4e-33	0.00679875	intron_variant	PPM1H
chr12:62911027_A_G	-0.117	7.7e-33	0.00679906	intron_variant	PPM1H
chr12:62911183_C_A	-0.117	7.9e-33	0.00679904	intron_variant	PPM1H
chr12:62911372_A_G	-0.117	8.9e-33	0.00679877	intron_variant	PPM1H
chr12:62911765_C_T	-0.117	9.6e-33	0.00679861	intron_variant	PPM1H
chr12:62910503_G_A	-0.117	9.9e-33	0.0067991	intron_variant	PPM1H
chr12:62912352_T_G	-0.117	1.1e-32	0.0068033	intron_variant	PPM1H
chr12:62912602_T_C	-0.117	1.3e-32	0.0068032	intron_variant	PPM1H
chr12:62913073_T_C	-0.117	1.5e-32	0.00680324	intron_variant	PPM1H
chr12:62909042_G_C	-0.116	4.6e-32	0.00669465	intron_variant	PPM1H
chr12:62908764_G_A	-0.115	5.4e-32	0.00657866	intron_variant	PPM1H
chr12:62908956_T_C	-0.115	5.6e-32	0.00657866	intron_variant	PPM1H
chr12:62909404_A_G	-0.115	6e-32	0.00657864	intron_variant	PPM1H
chr12:62913980_G_A	-0.115	7.4e-32	0.00656948	intron_variant	PPM1H
chr12:62908028_C_T	-0.115	4.9e-32	0.00657875	intron_variant	PPM1H
19p13.11 KLF2, rs35663614
chr19:16327617_G_GC	-0.062	6.4e-10	0.00182277	3_prime_UTR_variant	KLF2
chr19:16331801_C_T	-0.059	1.9e-08	0.00167364	downstream_gene_variant	KLF2
19q13.11 CEBPA, rs12975577
chr19:33264458_C_T	-0.091	1.2e-20	0.00414049	intergenic_variant	.
19q13.32 EXOC3L2, rs11673000
chr19:45238753_C_G	-0.074	4.5e-11	0.00209044	missense_variant	EXOC3L2
chr19:45238836_G_A	-0.073	4.8e-11	0.00203547	synonymous_variant	EXOC3L2
chr19:45246226_G_C	-0.073	7.1e-11	0.00201363	upstream_gene_variant	EXOC3L2
chr19:45247899_G_C	-0.072	7.5e-11	0.00196391	upstream_gene_variant	EXOC3L2,MARK4
chr19:45241794_C_CCA	-0.074	2.4e-11	0.00208189	intron_variant	EXOC3L2
chr19:45241294_T_C	-0.074	2.9e-11	0.00208173	intron_variant	EXOC3L2
chr19:45241584_A_G	-0.074	2.9e-11	0.00208168	intron_variant	EXOC3L2
chr19:45242349_T_C	-0.074	3e-11	0.00208334	intron_variant	EXOC3L2
chr19:45252110_G_T	-0.073	9.5e-11	0.0020055	intron_variant	MARK4
chr19:45240382_T_C	-0.074	4.2e-11	0.00208842	intron_variant	EXOC3L2
chr19:45238075_A_T	-0.073	5e-11	0.00203562	intron_variant	EXOC3L2
19q13.42 NLRP12, rs34436714
chr19:53824059_C_A	0.074	1.6e-09	0.00193771	missense_variant	NLRP12
chr19:53821741_G_T	0.074	1e-09	0.00194633	intron_variant	NLRP12
chr19:53822958_G_T	0.074	1.3e-09	0.00194202	intron_variant	NLRP12
19p13.3 ARHGAP45, rs36084354
chr19:1079960_G_A	0.141	8.4e-14	0.00303859	missense_variant	ARHGAP45
1p36.32 PRDM16, rs12034766
chr1:3027474_A_G	0.081	1.8e-10	0.00193378	downstream_gene_variant	ACTRT2
chr1:3026619_A_C	0.081	2e-10	0.00193361	downstream_gene_variant	ACTRT2
chr1:3027104_A_G	0.081	2e-10	0.0019337	downstream_gene_variant	ACTRT2
chr1:3025901_A_G	0.081	2.2e-10	0.0019337	downstream_gene_variant	ACTRT2
chr1:3026834_C_A	0.081	2.2e-10	0.00193387	downstream_gene_variant	ACTRT2
chr1:3020986_A_G	0.081	4.2e-10	0.00188064	upstream_gene_variant	ACTRT2
chr1:3020251_G_A	0.079	4.2e-10	0.00189609	upstream_gene_variant	ACTRT2
chr1:3023448_A_G	0.08	4.3e-10	0.00187984	downstream_gene_variant	ACTRT2
chr1:3022133_T_G	0.08	4.4e-10	0.00187984	synonymous_variant	ACTRT2
chr1:3020190_G_T	0.08	4.9e-10	0.00188116	upstream_gene_variant	ACTRT2
chr1:3019822_C_G	0.08	5.1e-10	0.00188239	upstream_gene_variant	ACTRT2
chr1:3024434_A_G	0.08	5.4e-10	0.00183608	downstream_gene_variant	ACTRT2
chr1:3020467_A_G	0.08	5.5e-10	0.00188116	upstream_gene_variant	ACTRT2
chr1:3027522_C_T	0.08	5.8e-10	0.0018344	downstream_gene_variant	ACTRT2
chr1:3020182_A_T	0.08	6e-10	0.00188493	upstream_gene_variant	ACTRT2
chr1:3020987_T_G	0.079	6.1e-10	0.00183434	upstream_gene_variant	ACTRT2
chr1:3021701_C_T	0.079	6.1e-10	0.00183346	synonymous_variant	ACTRT2
chr1:3033530_T_C	0.08	4.1e-10	0.00191625	regulatory_region_variant	.
chr1:3062191_A_AG	0.082	1.4e-10	0.00203253	regulatory_region_variant	.
chr1:3033503_T_C	0.08	5.3e-10	0.00188264	regulatory_region_variant	.
chr1:3028107_T_A	0.081	1.8e-10	0.00193361	intergenic_variant	.
chr1:3029412_G_A	0.081	2e-10	0.00192823	intergenic_variant	.
chr1:3035548_T_TG	0.079	6.2e-10	0.0018345	regulatory_region_variant	.
chr1:3035425_C_T	0.079	6.3e-10	0.00183538	regulatory_region_variant	.
chr1:3036276_T_G	0.079	6.5e-10	0.00183618	intergenic_variant	.
chr1:3031456_G_A	0.081	2.2e-10	0.00193698	intergenic_variant	.
chr1:3036259_C_T	0.079	6.6e-10	0.00183578	intergenic_variant	.
chr1:3039599_A_G	0.079	6.8e-10	0.00183635	regulatory_region_variant	.
chr1:3036050_T_C	0.08	3e-10	0.00192483	intergenic_variant	.
chr1:3079069_C_T	0.081	9.9e-10	0.00188209	intron_variant	PRDM16
chr1:3037497_G_A	0.079	3.4e-10	0.00187228	intergenic_variant	.
chr1:3037639_C_T	0.081	3.4e-10	0.00188389	intergenic_variant	.
chr1:3034178_G_GA	0.08	3.7e-10	0.00188797	regulatory_region_variant	.
chr1:3029376_G_A	0.081	3.9e-10	0.0018748	intergenic_variant	.
chr1:3037483_C_G	0.08	4e-10	0.00188748	intergenic_variant	.
chr1:3031345_T_C	0.079	4.1e-10	0.00186715	intergenic_variant	.
chr1:3040102_T_C	0.079	4.1e-10	0.00187757	intergenic_variant	.
chr1:3030162_T_A	0.079	4.2e-10	0.00186691	intergenic_variant	.
chr1:3037181_G_GC	0.08	4.2e-10	0.00188338	intergenic_variant	.
chr1:3031192_C_A	0.08	4.4e-10	0.00183465	intergenic_variant	.
chr1:3031614_T_C	0.079	4.6e-10	0.00186865	intergenic_variant	.
chr1:3035242_T_C	0.08	4.8e-10	0.00188346	regulatory_region_variant	.
chr1:3052419_G_C	0.08	5e-10	0.00184008	intergenic_variant	LOC124903827
chr1:3034308_T_C	0.08	5.1e-10	0.0018828	regulatory_region_variant	.
chr1:3032791_C_T	0.08	5.2e-10	0.00188214	regulatory_region_variant	.
chr1:3045643_A_C	0.079	5.3e-10	0.00187062	intergenic_variant	.
chr1:3045661_T_C	0.08	5.4e-10	0.00184034	intergenic_variant	.
chr1:3035270_G_A	0.076	5.4e-10	0.00186956	regulatory_region_variant	.
chr1:3060252_T_C	0.079	5.4e-10	0.00187851	intergenic_variant	LOC124903827,PRDM16-DT
chr1:3032464_C_T	0.079	5.5e-10	0.00183626	regulatory_region_variant	.
chr1:3037491_A_G	0.079	5.6e-10	0.00183979	intergenic_variant	.
chr1:3031816_A_ACCAAG	0.079	5.6e-10	0.0018365	intergenic_variant	.
chr1:3037467_A_G	0.079	5.7e-10	0.00183578	intergenic_variant	.
chr1:3037559_T_C	0.079	5.7e-10	0.00183586	intergenic_variant	.
chr1:3050475_A_T	0.078	5.7e-10	0.00183056	intergenic_variant	LOC124903827
chr1:3046929_G_C	0.078	5.7e-10	0.00182387	intergenic_variant	.
chr1:3044044_A_G	0.08	5.8e-10	0.00183816	intergenic_variant	.
chr1:3037487_C_T	0.079	5.8e-10	0.00184122	intergenic_variant	.
chr1:3037666_T_C	0.079	5.8e-10	0.00183562	intergenic_variant	.
chr1:3037269_C_G	0.079	5.9e-10	0.00183578	intergenic_variant	.
chr1:3037644_G_A	0.079	6e-10	0.0018357	intergenic_variant	.
chr1:3039366_A_G	0.079	6e-10	0.00183603	regulatory_region_variant	.
chr1:3037601_C_T	0.079	6e-10	0.00183578	intergenic_variant	.
chr1:3037733_T_C	0.079	6.1e-10	0.0018357	intergenic_variant	.
chr1:3038594_G_A	0.079	6.3e-10	0.00183578	intergenic_variant	.
chr1:3041036_T_C	0.079	6.4e-10	0.00183666	intergenic_variant	.
chr1:3042144_A_G	0.079	6.5e-10	0.00183706	intergenic_variant	.
chr1:3034477_C_T	0.079	6.6e-10	0.00183562	TF_binding_site_variant	.
chr1:3047833_A_C	0.08	6.7e-10	0.00183858	intergenic_variant	.
chr1:3040135_T_TTG	0.079	6.8e-10	0.00183658	intergenic_variant	.
chr1:3034783_G_A	0.079	6.8e-10	0.00183514	regulatory_region_variant	.
chr1:3040018_A_G	0.079	6.8e-10	0.00183658	intergenic_variant	.
chr1:3056758_C_T	0.079	6.8e-10	0.00187599	intergenic_variant	LOC124903827,PRDM16-DT
chr1:3034785_T_C	0.079	6.8e-10	0.00183514	regulatory_region_variant	.
chr1:3034680_T_C	0.079	6.9e-10	0.00183514	regulatory_region_variant	.
chr1:3034322_A_G	0.079	7e-10	0.00183514	regulatory_region_variant	.
chr1:3034470_A_T	0.079	7e-10	0.00183514	regulatory_region_variant	.
chr1:3043808_C_T	0.079	7.1e-10	0.00183706	intergenic_variant	.
chr1:3033770_G_A	0.079	7.2e-10	0.00183514	regulatory_region_variant	.
chr1:3034947_C_T	0.079	7.2e-10	0.0018361	intergenic_variant	.
chr1:3033673_G_A	0.079	7.2e-10	0.00183506	regulatory_region_variant	.
chr1:3055960_T_C	0.078	7.7e-10	0.00182887	intergenic_variant	LOC124903827,PRDM16-DT
chr1:3044265_CA_C	0.078	9.2e-10	0.00179085	intergenic_variant	.
chr1:3054957_T_C	0.078	9.3e-10	0.00183256	intergenic_variant	LOC124903827,PRDM16-DT
1p36.23 ENO1-RERE, rs11121245
chr1:8856165_T_C	-0.112	1.5e-30	0.00626784	downstream_gene_variant	ENO1
chr1:8857756_C_A	-0.112	1.7e-30	0.00626839	downstream_gene_variant	ENO1
chr1:8858254_T_C	-0.111	2.3e-30	0.00615687	downstream_gene_variant	ENO1
chr1:8857043_T_G	-0.111	2.7e-30	0.00615656	downstream_gene_variant	ENO1
chr1:8857610_C_T	-0.111	2.9e-30	0.00615658	downstream_gene_variant	ENO1
chr1:8857339_T_TTA	-0.111	3.3e-30	0.00615656	downstream_gene_variant	ENO1
21q22.12 RUNX1, rs56117721
chr21:35026289_T_A	-0.13	5.6e-12	0.00224043	intron_variant	RUNX1
chr21:35027879_T_C	-0.129	6.3e-12	0.00220609	intron_variant	RUNX1
chr21:35023677_G_A	-0.129	6.9e-12	0.0022041	intron_variant	RUNX1
chr21:35020059_T_C	-0.129	7.2e-12	0.00220495	intron_variant	RUNX1
chr21:35015509_C_T	-0.128	1.1e-11	0.0021695	intron_variant	RUNX1
chr21:35038830_C_T	-0.13	5.6e-12	0.0022497	intron_variant	RUNX1
chr21:35034880_C_T	-0.129	5.9e-12	0.00220381	intron_variant	RUNX1
chr21:35033817_A_T	-0.13	6.2e-12	0.00223579	intron_variant	RUNX1
chr21:35021450_G_C	-0.129	6.8e-12	0.00220467	intron_variant	RUNX1
chr21:35028445_G_A	-0.129	7.5e-12	0.00219896	intron_variant	RUNX1
chr21:35035233_C_G	-0.129	8e-12	0.00221094	intron_variant	RUNX1
chr21:35018131_T_C	-0.129	8.1e-12	0.00220381	intron_variant	RUNX1
chr21:35017332_A_G	-0.128	8.7e-12	0.00217287	intron_variant	RUNX1
chr21:35037535_T_G	-0.129	9.2e-12	0.00221665	intron_variant	RUNX1
2q22.1 CXCR4, rs309137
chr2:136008381_T_C	-0.1	7.3e-17	0.0039172	intergenic_variant	DARS1-AS1
chr2:135880646_T_C	-0.096	6.5e-16	0.0034739	upstream_gene_variant	MCM6
chr2:135878754_A_G	-0.096	6.9e-16	0.00347399	upstream_gene_variant	MCM6
chr2:135882663_A_G	-0.096	6.6e-16	0.00347417	regulatory_region_variant	.
chr2:135856685_G_A	-0.095	7e-16	0.00340038	intron_variant	MCM6
chr2:135876201_T_C	-0.095	7.1e-16	0.00340441	intron_variant	MCM6
chr2:135964425_T_C	-0.097	4.3e-16	0.0035358	intron_variant	DARS1
chr2:135924704_A_T	-0.097	5.1e-16	0.00353542	intron_variant	DARS1
chr2:135983330_T_C	-0.096	6e-16	0.00346795	intron_variant	DARS1
chr2:135884312_A_T	-0.096	6.3e-16	0.00347408	intergenic_variant	.
chr2:135859954_C_T	-0.095	6.7e-16	0.00340065	intron_variant	MCM6
chr2:135938568_A_G	-0.096	6.7e-16	0.00346804	intron_variant	DARS1
chr2:135927658_C_T	-0.096	6.7e-16	0.00346767	intron_variant	DARS1
chr2:135864646_T_C	-0.095	6.9e-16	0.0034002	intron_variant	MCM6
chr2:135873461_C_A	-0.095	7e-16	0.00340155	intron_variant	MCM6
chr2:135885985_C_T	-0.095	7e-16	0.00340056	regulatory_region_variant	.
chr2:135873664_ACAGAGGTAC_A	-0.095	7e-16	0.00340182	intron_variant	MCM6
chr2:135839297_G_A	-0.095	4.2e-15	0.0032864	upstream_gene_variant	LCT
chr2:135858887_G_GT	-0.095	7e-16	0.0034002	intron_variant	MCM6
chr2:135857243_C_G	-0.095	7e-16	0.00340011	intron_variant	MCM6
chr2:135873419_A_G	-0.095	7.1e-16	0.00340146	intron_variant	MCM6
chr2:135873187_A_G	-0.095	7.1e-16	0.00340119	intron_variant	MCM6
chr2:135836190_G_T	-0.094	4.3e-15	0.00325187	downstream_gene_variant	MCM6
chr2:135856210_G_A	-0.095	7.2e-16	0.00340047	intron_variant	MCM6
chr2:135872341_G_A	-0.095	7.3e-16	0.00340128	intron_variant	MCM6
chr2:135868032_A_G	-0.095	7.4e-16	0.00340056	intron_variant	MCM6
chr2:135854054_C_T	-0.095	7.7e-16	0.00340101	intron_variant	MCM6
chr2:135853028_A_G	-0.095	8e-16	0.00340074	intron_variant	MCM6
chr2:135836588_G_A	-0.094	4.8e-15	0.00325514	synonymous_variant	LCT
chr2:135900775_A_G	-0.096	8e-16	0.00347619	intergenic_variant	.
chr2:135817629_G_T	-0.094	7.6e-15	0.00325106	synonymous_variant	LCT
chr2:135860235_C_T	-0.092	2.5e-15	0.00334629	intron_variant	MCM6
2q22.1 CXCR4, rs59222832
chr2:136122815_T_C	0.195	3e-23	0.00538242	upstream_gene_variant	CXCR4
chr2:136126891_C_T	0.196	1.2e-23	0.00542345	intergenic_variant	.
chr2:136125862_G_A	0.195	2.5e-23	0.00542553	regulatory_region_variant	.
chr2:136124535_C_T	0.195	3.2e-23	0.00538242	intergenic_variant	.
2q22.1 CXCR4, rs555647251
chr2:136136760_C_T	1.63	3.01e-09	0.00445984	TF_binding_site_variant	.
chr2:136102666_G_GT	1.822	5.09e-09	0.00537353	intergenic_variant	.
chr2:136049794_A_C	1.992	1.37e-07	0.00444174	intergenic_variant	.
chr2:136119456_G_GAGGCCCCCACCCCGA	1.043	1.56e-06	0.00295493	upstream_gene_variant	CXCR4
chr2:135744883_C_T	1.643	3.1e-06	0.00339916	intron_variant	UBXN4
chr2:135597000_A_G	0.857	3.95e-05	0.00164332	intron_variant	R3HDM1
chr2:136703620_A_C	-0.129	6e-05	0.000805873	intergenic_variant	.
chr2:135232107_T_A	0.903	2.06e-05	0.0018082	intron_variant	ZRANB3
chr2:135402317_C_T	0.901	2.13e-05	0.00188119	intron_variant	ZRANB3
chr2:135530392_T_C	0.799	0.000616	0.000905886	upstream_gene_variant	R3HDM1
chr2:136529702_G_C	-0.12	0.00024	0.000708838	intergenic_variant	.
chr2:136277607_C_A	-1.195	0.000733	0.000542546	intergenic_variant	.
chr2:136695133_A_AT	-0.102	0.00026	0.000638314	intergenic_variant	.
chr2:135939541_C_T	1.02	0.000437	0.00266001	intron_variant	DARS1
chr2:136697478_G_A	-0.09	0.00047	0.000563558	intergenic_variant	.
2q22.1 CXCR4, rs10193623
chr2:136143991_A_T	-0.161	7.1e-16	0.00319935	intergenic_variant	.
chr2:136142899_C_T	-0.158	2.4e-15	0.00310028	intergenic_variant	.
2p13.3 ARHGAP25, rs10048745
chr2:68735005_G_A	0.082	8e-13	0.00245655	5_prime_UTR_variant	ARHGAP25
3q21.3 EEFSEC-GATA2, rs73197388
chr3:128325077_G_T	0.094	9e-10	0.00183599	intron_variant	EEFSEC
chr3:128338054_G_A	0.094	9.5e-10	0.00183464	intron_variant	EEFSEC
chr3:128336820_AT_A	0.094	1e-09	0.00184234	intron_variant	EEFSEC
chr3:128306201_C_T	0.095	1.1e-09	0.0018765	intron_variant	EEFSEC
chr3:128311631_C_T	0.094	1.2e-09	0.00183369	intron_variant	EEFSEC
chr3:128314205_G_A	0.094	1.3e-09	0.00184004	intron_variant	EEFSEC
chr3:128314044_G_A	0.094	1.3e-09	0.00184004	intron_variant	EEFSEC
chr3:128311500_G_A	0.094	1.3e-09	0.00183437	intron_variant	EEFSEC
chr3:128301858_G_C	0.093	1.5e-09	0.00179912	intron_variant	EEFSEC
chr3:128314148_C_T	0.093	1.5e-09	0.00181232	intron_variant	EEFSEC
chr3:128324034_G_A	0.094	9e-10	0.00183761	intron_variant	EEFSEC
chr3:128342846_C_T	0.095	9e-10	0.00187761	intron_variant	EEFSEC
chr3:128328393_G_A	0.094	9e-10	0.00183599	intron_variant	EEFSEC
chr3:128343079_G_T	0.095	9e-10	0.00187857	intron_variant	EEFSEC
chr3:128328166_G_C	0.094	9e-10	0.00183599	intron_variant	EEFSEC
chr3:128331771_A_G	0.094	9.2e-10	0.00183477	intron_variant	EEFSEC
chr3:128322987_A_G	0.094	9.2e-10	0.00183639	intron_variant	EEFSEC
chr3:128334644_G_T	0.094	1e-09	0.0018422	intron_variant	EEFSEC
chr3:128340450_A_C	0.094	1e-09	0.00183491	intron_variant	EEFSEC
chr3:128346623_C_T	0.094	1e-09	0.00183207	intron_variant	EEFSEC
chr3:128346972_T_C	0.094	1e-09	0.00183221	intron_variant	EEFSEC
chr3:128325529_C_T	0.094	1e-09	0.00184234	intron_variant	EEFSEC
chr3:128324161_G_C	0.094	1e-09	0.00184382	intron_variant	EEFSEC
chr3:128315692_T_G	0.094	1e-09	0.0018422	intron_variant	EEFSEC
chr3:128343227_G_A	0.094	1e-09	0.00183869	intron_variant	EEFSEC
chr3:128124535_T_C	0.089	6.3e-09	0.00169214	upstream_gene_variant	RUVBL1
chr3:128346470_C_T	0.094	1.1e-09	0.00183964	intron_variant	EEFSEC
chr3:128128455_G_A	0.088	6.7e-09	0.00165374	upstream_gene_variant	RUVBL1
chr3:128156531_A_G	0.088	6.8e-09	0.00165198	upstream_gene_variant	RUVBL1
chr3:128128575_C_G	0.088	6.9e-09	0.00165398	upstream_gene_variant	RUVBL1
chr3:128149478_C_T	0.088	6.9e-09	0.0016521	upstream_gene_variant	EEFSEC
chr3:128264652_T_C	0.089	6.9e-09	0.00167508	synonymous_variant	EEFSEC
chr3:128149432_G_A	0.088	6.9e-09	0.00165222	upstream_gene_variant	EEFSEC
chr3:128156069_G_A	0.088	7e-09	0.00165198	upstream_gene_variant	RUVBL1
chr3:128153663_C_T	0.088	7.2e-09	0.00165327	synonymous_variant	EEFSEC
chr3:128153759_A_G	0.088	7.2e-09	0.00165339	synonymous_variant	EEFSEC
chr3:128348432_T_C	0.094	1.2e-09	0.00183315	intron_variant	EEFSEC
chr3:128180781_C_T	0.091	3.7e-09	0.00172586	intron_variant	EEFSEC
chr3:128151426_G_T	0.088	7.5e-09	0.00165339	upstream_gene_variant	EEFSEC
chr3:128313697_A_G	0.094	1.3e-09	0.00184004	intron_variant	EEFSEC
chr3:128308394_C_T	0.094	1.3e-09	0.00183788	intron_variant	EEFSEC
chr3:128312376_C_T	0.094	1.3e-09	0.00184004	intron_variant	EEFSEC
chr3:128310165_G_A	0.094	1.3e-09	0.00183829	intron_variant	EEFSEC
chr3:128348598_G_T	0.094	1.3e-09	0.00183788	intron_variant	EEFSEC
chr3:128310361_C_T	0.094	1.3e-09	0.00183991	intron_variant	EEFSEC
chr3:128303525_A_G	0.093	1.4e-09	0.00179872	intron_variant	EEFSEC
chr3:128305133_G_A	0.093	1.4e-09	0.00179568	intron_variant	EEFSEC
chr3:128299604_A_G	0.093	1.5e-09	0.00179859	intron_variant	EEFSEC
chr3:128302638_T_C	0.093	1.5e-09	0.00179872	intron_variant	EEFSEC
chr3:128305156_T_C	0.093	1.5e-09	0.00180031	intron_variant	EEFSEC
chr3:128095614_G_A	0.089	5.6e-09	0.00169178	intron_variant	RUVBL1
chr3:128094968_C_T	0.089	5.6e-09	0.00169178	intron_variant	RUVBL1
chr3:128142215_G_A	0.089	5.7e-09	0.00168614	intron_variant	RUVBL1
chr3:128091895_T_G	0.088	6.1e-09	0.00165526	intron_variant	RUVBL1
chr3:128098179_C_T	0.088	6.2e-09	0.00165526	intron_variant	RUVBL1
chr3:128100026_G_A	0.088	6.3e-09	0.00165468	intron_variant	RUVBL1
chr3:128091602_A_G	0.088	6.4e-09	0.00165526	intron_variant	RUVBL1
chr3:128259662_G_C	0.089	6.4e-09	0.00167388	intron_variant	EEFSEC
chr3:128232405_C_T	0.089	6.6e-09	0.00168037	intron_variant	EEFSEC
chr3:128264305_C_G	0.089	6.8e-09	0.00167508	intron_variant	EEFSEC
chr3:128267788_A_G	0.089	6.8e-09	0.00167508	intron_variant	EEFSEC
chr3:128252518_G_A	0.089	6.9e-09	0.00167496	intron_variant	EEFSEC
chr3:128264953_T_G	0.089	6.9e-09	0.00167508	intron_variant	EEFSEC
chr3:128274763_A_G	0.089	6.9e-09	0.00167544	intron_variant	EEFSEC
chr3:128274780_A_G	0.089	6.9e-09	0.00167532	intron_variant	EEFSEC
chr3:128273327_G_T	0.089	6.9e-09	0.0016752	intron_variant	EEFSEC
chr3:128259688_C_A	0.089	6.9e-09	0.00167496	intron_variant	EEFSEC
chr3:128266726_T_C	0.089	6.9e-09	0.00167508	intron_variant	EEFSEC
chr3:128264957_A_C	0.089	6.9e-09	0.00167508	intron_variant	EEFSEC
chr3:128294033_T_G	0.089	7e-09	0.0016758	intron_variant	EEFSEC
chr3:128238389_T_C	0.089	7e-09	0.00168013	intron_variant	EEFSEC
chr3:128114388_C_G	0.088	7.1e-09	0.00165433	intron_variant	RUVBL1
chr3:128114510_T_C	0.088	7.1e-09	0.00165433	intron_variant	RUVBL1
chr3:128243486_G_C	0.089	7.2e-09	0.00168085	intron_variant	EEFSEC
chr3:128232716_G_A	0.089	7.2e-09	0.00168061	intron_variant	EEFSEC
chr3:128237429_A_G	0.089	7.2e-09	0.00168073	intron_variant	EEFSEC
chr3:128123377_A_G	0.088	7.2e-09	0.00165491	intron_variant	RUVBL1
chr3:128260658_T_G	0.088	7.4e-09	0.001634	intron_variant	EEFSEC
chr3:128282672_G_C	0.089	7.4e-09	0.00167556	intron_variant	EEFSEC
chr3:128282524_T_C	0.089	7.4e-09	0.00167556	intron_variant	EEFSEC
chr3:128216316_C_G	0.089	7.6e-09	0.00166376	intron_variant	EEFSEC
chr3:128226479_T_C	0.088	7.6e-09	0.00163942	intron_variant	EEFSEC
chr3:128281112_G_A	0.088	7.7e-09	0.001638	intron_variant	EEFSEC
chr3:128296658_G_GC	0.088	7.7e-09	0.00163659	intron_variant	EEFSEC
chr3:128240343_A_G	0.088	7.7e-09	0.00163894	intron_variant	EEFSEC
chr3:128235591_C_T	0.088	8e-09	0.0016393	intron_variant	EEFSEC
chr3:128279069_A_G	0.088	8.6e-09	0.00163506	intron_variant	EEFSEC
chr3:128168114_G_A	0.088	9e-09	0.00164118	intron_variant	EEFSEC
chr3:128268513_A_G	0.09	4.3e-09	0.0017224	intron_variant	EEFSEC
chr3:128093949_G_A	0.089	5.7e-09	0.00169322	intron_variant	RUVBL1
chr3:128130841_C_T	0.089	5.7e-09	0.00169154	intron_variant	RUVBL1
chr3:128093194_C_T	0.089	5.7e-09	0.0016931	intron_variant	RUVBL1
chr3:128128832_C_T	0.089	5.8e-09	0.00169346	intron_variant	RUVBL1
chr3:128275593_A_G	0.089	5.9e-09	0.0016746	intron_variant	EEFSEC
chr3:128137139_G_A	0.089	6e-09	0.00169154	intron_variant	RUVBL1
chr3:128111036_C_A	0.089	6.1e-09	0.00169082	intron_variant	RUVBL1
chr3:128097084_C_G	0.088	6.2e-09	0.00165526	intron_variant	RUVBL1
chr3:128102003_C_T	0.089	6.2e-09	0.00169214	intron_variant	RUVBL1
chr3:128105206_C_G	0.089	6.2e-09	0.00169406	intron_variant	RUVBL1
chr3:128237345_A_T	0.089	6.3e-09	0.00168362	intron_variant	EEFSEC
chr3:128105816_T_G	0.089	6.3e-09	0.00169202	intron_variant	RUVBL1
chr3:128122255_G_A	0.089	6.3e-09	0.00169094	intron_variant	RUVBL1
chr3:128129313_C_T	0.088	6.4e-09	0.0016521	intron_variant	RUVBL1
chr3:128099112_A_G	0.088	6.4e-09	0.00165526	intron_variant	RUVBL1
chr3:128098635_C_A	0.088	6.4e-09	0.00165526	intron_variant	RUVBL1
chr3:128137215_T_A	0.089	6.5e-09	0.00169274	intron_variant	RUVBL1
chr3:128107736_A_G	0.088	6.5e-09	0.00165421	intron_variant	RUVBL1
chr3:128097590_T_C	0.088	6.5e-09	0.0016555	intron_variant	RUVBL1
chr3:128106235_A_G	0.089	6.5e-09	0.00169262	intron_variant	RUVBL1
chr3:128103178_T_C	0.088	6.5e-09	0.00165444	intron_variant	RUVBL1
chr3:128239849_T_C	0.089	6.7e-09	0.00167965	intron_variant	EEFSEC
chr3:128146716_C_G	0.088	6.7e-09	0.0016521	intron_variant	RUVBL1
chr3:128262595_A_C	0.089	6.8e-09	0.00167508	intron_variant	EEFSEC
chr3:128137557_C_T	0.088	6.8e-09	0.0016521	intron_variant	RUVBL1
chr3:128105935_A_T	0.088	6.8e-09	0.00165421	intron_variant	RUVBL1
chr3:128138265_AT_A	0.088	6.8e-09	0.0016521	intron_variant	RUVBL1
chr3:128139090_A_C	0.088	6.8e-09	0.00165222	intron_variant	RUVBL1
chr3:128129545_C_T	0.088	6.8e-09	0.00165222	intron_variant	RUVBL1
chr3:128112195_T_G	0.088	6.8e-09	0.00165456	intron_variant	RUVBL1
chr3:128109788_T_C	0.088	6.8e-09	0.00165468	intron_variant	RUVBL1
chr3:128109613_C_G	0.088	6.8e-09	0.00165456	intron_variant	RUVBL1
chr3:128270076_A_C	0.089	6.8e-09	0.00167015	intron_variant	EEFSEC
chr3:128135684_C_T	0.088	6.8e-09	0.00165222	intron_variant	RUVBL1
chr3:128259135_T_C	0.089	6.8e-09	0.00167496	intron_variant	EEFSEC
chr3:128272265_A_G	0.089	6.8e-09	0.0016752	intron_variant	EEFSEC
chr3:128132718_G_A	0.088	6.8e-09	0.0016521	intron_variant	RUVBL1
chr3:128110125_G_A	0.088	6.8e-09	0.00165468	intron_variant	RUVBL1
chr3:128136980_CTTAATAGATAT_C	0.088	6.8e-09	0.0016521	intron_variant	RUVBL1
chr3:128131233_G_A	0.088	6.8e-09	0.00165222	intron_variant	RUVBL1
chr3:128241366_T_C	0.089	6.9e-09	0.00168025	intron_variant	EEFSEC
chr3:128269081_A_C	0.089	6.9e-09	0.00167508	intron_variant	EEFSEC
chr3:128261443_T_C	0.089	6.9e-09	0.00167508	intron_variant	EEFSEC
chr3:128244772_G_A	0.089	6.9e-09	0.00168025	intron_variant	EEFSEC
chr3:128274482_G_A	0.089	6.9e-09	0.0016752	intron_variant	EEFSEC
chr3:128250528_T_C	0.089	6.9e-09	0.00167556	intron_variant	EEFSEC
chr3:128250487_G_A	0.089	6.9e-09	0.00167496	intron_variant	EEFSEC
chr3:128272886_G_A	0.089	6.9e-09	0.0016752	intron_variant	EEFSEC
chr3:128121604_C_G	0.088	6.9e-09	0.00165433	intron_variant	RUVBL1
chr3:128252766_C_T	0.089	6.9e-09	0.00167496	intron_variant	EEFSEC
chr3:128260811_G_C	0.089	6.9e-09	0.00167508	intron_variant	EEFSEC
chr3:128253685_C_G	0.089	6.9e-09	0.00167508	intron_variant	EEFSEC
chr3:128273652_G_C	0.089	6.9e-09	0.00167532	intron_variant	EEFSEC
chr3:128122217_C_T	0.088	7e-09	0.00165433	intron_variant	RUVBL1
chr3:128294802_G_A	0.089	7e-09	0.0016758	intron_variant	EEFSEC
chr3:128143335_G_T	0.088	7e-09	0.0016521	intron_variant	RUVBL1
chr3:128122901_T_A	0.088	7e-09	0.00165433	intron_variant	RUVBL1
chr3:128258080_A_G	0.089	7e-09	0.00167508	intron_variant	EEFSEC
chr3:128258069_A_AAAG	0.089	7e-09	0.00167508	intron_variant	EEFSEC
chr3:128119787_G_C	0.088	7e-09	0.00165468	intron_variant	RUVBL1
chr3:128141636_A_G	0.088	7e-09	0.0016521	intron_variant	RUVBL1
chr3:128121667_G_A	0.088	7e-09	0.00165433	intron_variant	RUVBL1
chr3:128130901_C_T	0.088	7e-09	0.00165222	intron_variant	RUVBL1
chr3:128240981_T_G	0.089	7e-09	0.00168013	intron_variant	EEFSEC
chr3:128141237_G_A	0.088	7.1e-09	0.00165784	intron_variant	RUVBL1
chr3:128290769_A_G	0.089	7.1e-09	0.00167568	intron_variant	EEFSEC
chr3:128141651_A_G	0.088	7.1e-09	0.00165479	intron_variant	RUVBL1
chr3:128292580_T_C	0.089	7.1e-09	0.0016758	intron_variant	EEFSEC
chr3:128258822_A_T	0.089	7.1e-09	0.0016752	intron_variant	EEFSEC
chr3:128293434_G_T	0.089	7.1e-09	0.00167568	intron_variant	EEFSEC
chr3:128162725_G_T	0.088	7.2e-09	0.00165198	intron_variant	EEFSEC
chr3:128118665_C_T	0.088	7.2e-09	0.00165444	intron_variant	RUVBL1
chr3:128241491_G_A	0.089	7.2e-09	0.00168085	intron_variant	EEFSEC
chr3:128289380_A_G	0.089	7.2e-09	0.00167556	intron_variant	EEFSEC
chr3:128121182_A_G	0.088	7.2e-09	0.00165433	intron_variant	RUVBL1
chr3:128245808_G_A	0.088	7.2e-09	0.00164271	intron_variant	EEFSEC
chr3:128115852_A_G	0.088	7.2e-09	0.00165433	intron_variant	RUVBL1
chr3:128288623_A_G	0.089	7.2e-09	0.00167568	intron_variant	EEFSEC
chr3:128234076_A_G	0.089	7.3e-09	0.00168073	intron_variant	EEFSEC
chr3:128233645_A_G	0.089	7.3e-09	0.00168061	intron_variant	EEFSEC
chr3:128292554_A_G	0.089	7.4e-09	0.00167568	intron_variant	EEFSEC
chr3:128272334_G_C	0.088	7.4e-09	0.00163483	intron_variant	EEFSEC
chr3:128242335_T_A	0.089	7.4e-09	0.00166134	intron_variant	EEFSEC
chr3:128285688_T_C	0.089	7.4e-09	0.00167556	intron_variant	EEFSEC
chr3:128265153_C_CACTG	0.088	7.5e-09	0.00163471	intron_variant	EEFSEC
chr3:128269024_G_A	0.088	7.5e-09	0.00163483	intron_variant	EEFSEC
chr3:128244033_G_C	0.088	7.6e-09	0.00163906	intron_variant	EEFSEC
chr3:128243914_G_A	0.088	7.6e-09	0.00163906	intron_variant	EEFSEC
3p22.2 ITGA9, rs78502025
chr3:37480987_C_T	-0.101	6.4e-12	0.00225773	intron_variant	ITGA9
chr3:37479523_G_A	-0.101	7.1e-12	0.00224186	intron_variant	ITGA9
chr3:37479524_A_T	-0.101	7.1e-12	0.00224293	intron_variant	ITGA9
chr3:37479569_C_T	-0.1	7.8e-12	0.00220353	intron_variant	ITGA9
chr3:37479134_A_G	-0.1	7.8e-12	0.00220412	intron_variant	ITGA9
chr3:37480326_C_T	-0.101	7.9e-12	0.00224782	intron_variant	ITGA9
chr3:37479546_G_A	-0.101	8e-12	0.00224889	intron_variant	ITGA9
chr3:37479041_A_G	-0.101	8.1e-12	0.00224919	intron_variant	ITGA9
chr3:37478380_GTGT_G	-0.1	8.1e-12	0.00220517	intron_variant	ITGA9
chr3:37478072_C_T	-0.1	8.2e-12	0.00220487	intron_variant	ITGA9
chr3:37477598_C_T	-0.1	8.3e-12	0.00220592	intron_variant	ITGA9
chr3:37480319_T_C	-0.1	9.4e-12	0.00221055	intron_variant	ITGA9
chr3:37475576_C_T	-0.1	9.5e-12	0.0022101	intron_variant	ITGA9
chr3:37477707_C_T	-0.1	1e-11	0.00221175	intron_variant	ITGA9
chr3:37477419_A_C	-0.1	1e-11	0.00221175	intron_variant	ITGA9
chr3:37481588_G_A	-0.098	2.6e-11	0.00213605	synonymous_variant	ITGA9
chr3:37485015_G_C	-0.099	1.4e-11	0.00216261	intron_variant	ITGA9
chr3:37484928_G_A	-0.099	1.4e-11	0.00216217	intron_variant	ITGA9
chr3:37484943_G_A	-0.099	1.4e-11	0.00216217	intron_variant	ITGA9
chr3:37480497_C_T	-0.101	7.9e-12	0.00224797	intron_variant	ITGA9
chr3:37479746_C_T	-0.101	8e-12	0.00224797	intron_variant	ITGA9
chr3:37481384_C_T	-0.1	8.4e-12	0.00220398	intron_variant	ITGA9
chr3:37482970_C_T	-0.1	9.6e-12	0.00220293	intron_variant	ITGA9
chr3:37481301_T_G	-0.1	1e-11	0.00221055	intron_variant	ITGA9
chr3:37481340_A_C	-0.1	1e-11	0.00221055	intron_variant	ITGA9
chr3:37476228_T_C	-0.1	1.1e-11	0.00221623	intron_variant	ITGA9
chr3:37484270_T_C	-0.1	1.3e-11	0.00220532	intron_variant	ITGA9
chr3:37484075_T_A	-0.099	1.3e-11	0.00216041	intron_variant	ITGA9
chr3:37483833_C_CA	-0.099	1.3e-11	0.00216114	intron_variant	ITGA9
chr3:37484582_C_T	-0.099	1.4e-11	0.00216217	intron_variant	ITGA9
4q12 KIT, rs218264
chr4:54542708_A_T	0.074	9.4e-11	0.00206174	intergenic_variant	KIT
8q24.21 MYC, rs2163952
chr8:129598143_C_T	-0.069	1.7e-12	0.0023568	intergenic_variant	CCDC26
chr8:129593685_T_C	-0.069	1.9e-12	0.00235707	regulatory_region_variant	.
chr8:129593625_T_C	-0.069	1.9e-12	0.00235693	regulatory_region_variant	.
chr8:129592317_G_A	-0.068	2.3e-12	0.00229009	regulatory_region_variant	.
chr8:129597122_A_C	-0.069	1.3e-12	0.00235719	intergenic_variant	CCDC26
chr8:129596822_T_C	-0.069	1.3e-12	0.00235659	intergenic_variant	CCDC26
chr8:129597074_C_T	-0.069	1.3e-12	0.00235699	intergenic_variant	CCDC26
chr8:129594230_G_T	-0.069	1.6e-12	0.00235751	intergenic_variant	CCDC26
chr8:129602516_A_G	-0.067	7.7e-12	0.00222054	intergenic_variant	CCDC26
chr8:129591389_C_T	-0.069	2.6e-12	0.00235255	regulatory_region_variant	.
chr8:129611859_G_C	-0.069	3e-12	0.00234863	intergenic_variant	CCDC26
chr8:129598547_G_A	-0.067	5.7e-12	0.0022209	intergenic_variant	CCDC26
chr8:129603606_T_C	-0.067	7.6e-12	0.0022205	intergenic_variant	CCDC26
chr8:129598493_T_C	-0.067	7.9e-12	0.00222023	intergenic_variant	CCDC26
chr8:129601368_G_A	-0.067	8.2e-12	0.00222121	intergenic_variant	CCDC26
chr8:129603303_T_C	-0.067	8.5e-12	0.00221999	intergenic_variant	CCDC26
chr8:129601253_T_G	-0.067	8.8e-12	0.00222079	intergenic_variant	CCDC26
9q34.2 ABO, rs8176719
chr9:133257521_T_TC	-0.053	9.8e-08	0.00134073	frameshift_variant	ABO
chr9:133279427_T_C	-0.07	4.1e-09	0.00163828	upstream_gene_variant	ABO
chr9:133276163_T_TGGTGCAGGCGCAGGAAAAAATTGTGGCAATTCCTCA	-0.069	5.5e-09	0.0015918	upstream_gene_variant	ABO
chr9:133274414_A_G	-0.069	5.4e-09	0.0015912	intron_variant	ABO
chr9:133278431_T_C	-0.066	1.1e-08	0.00154125	upstream_gene_variant	ABO
chr9:133273983_A_G	-0.069	6.1e-09	0.0015912	intron_variant	ABO
chr9:133278724_C_T	-0.066	1.3e-08	0.0015421	upstream_gene_variant	ABO
chr9:133279294_T_G	-0.064	1.7e-08	0.00145892	upstream_gene_variant	ABO
chr9:133276354_C_T	-0.065	2e-08	0.00149385	upstream_gene_variant	ABO
chr9:133266456_T_C	-0.069	6.9e-09	0.00159082	intron_variant	ABO
chr9:133271745_T_C	-0.055	3.6e-08	0.00142205	intron_variant	ABO
chr9:133269828_T_C	-0.055	3.6e-08	0.00142201	intron_variant	ABO
chr9:133269706_T_C	-0.054	5.3e-08	0.00139365	intron_variant	ABO

## Sheet: ST7
Supplementary Table 7
Mouse phenotypes for the candidate genes. Data from the MGI Mouse Genome Informatics database (https://informatics.jax.org/).
Phenotype	Phenotype name	#genes	Human gene	Mouse gene
MP:0000691	enlarged spleen	6	NLRP12, RUNX1, MYC, KIT, CXCR4, CEBPA	Nlrp12, Runx1, Myc, Kit, Cxcr4, Cebpa
MP:0005018	decreased T cell number	5	KLF2, RUNX1, ARHGAP45, MYC, CXCR4	Klf2, Runx1, Arhgap45, Myc, Cxcr4
MP:0005017	decreased B cell number	5	MYC, RUNX1, CXCR4, ARHGAP45, KIT	Myc, Runx1, Cxcr4, Arhgap45, Kit
MP:0001577	anemia	4	KLF2, RUNX1, GATA2, KIT	Klf2, Runx1, Gata2, Kit
MP:0002145	abnormal T cell differentiation	4	KLF2, RUNX1, CXCR4, KIT	Klf2, Runx1, Cxcr4, Kit
MP:0001606	impaired hematopoiesis	4	MYC, KLF2, RUNX1, GATA2	Myc, Klf2, Runx1, Gata2
MP:0002123	abnormal definitive hematopoiesis	4	RUNX1, KIT, GATA2, CEBPA	Runx1, Kit, Gata2, Cebpa
MP:0006410	abnormal common myeloid progenitor cell morphology	4	MYC, RUNX1, CEBPA, KIT	Myc, Runx1, Cebpa, Kit
MP:0000333	decreased bone marrow cell number	4	KIT, MYC, RUNX1, CXCR4	Kit, Myc, Runx1, Cxcr4
MP:0008813	decreased common myeloid progenitor cell number	3	MYC, RUNX1, GATA2	Myc, Runx1, Gata2
MP:0000715	decreased thymocyte number	3	RUNX1, CXCR4, KIT	Runx1, Cxcr4, Kit
MP:0001601	abnormal myelopoiesis	3	KIT, RUNX1, CEBPA	Kit, Runx1, Cebpa
MP:0002144	abnormal B cell differentiation	3	KIT, RUNX1, CXCR4	Kit, Runx1, Cxcr4
MP:0008246	abnormal leukocyte morphology	3	KIT, RUNX1, CEBPA	Kit, Runx1, Cebpa
MP:0008973	decreased erythroid progenitor cell number	3	GATA2, RUNX1, MYC	Gata2, Runx1, Myc
MP:0003135	increased erythroid progenitor cell number	3	KIT, GATA2, CEBPA	Kit, Gata2, Cebpa
MP:0008075	decreased CD4-positive, alpha-beta T cell number	3	CXCR4, RUNX1, ARHGAP45	Cxcr4, Runx1, Arhgap45
MP:0005092	decreased double-positive T cell number	3	KIT, RUNX1, CXCR4	Kit, Runx1, Cxcr4
MP:0000218	increased leukocyte cell number	3	PRDM16, RUNX1, CXCR4	Prdm16, Runx1, Cxcr4
MP:0000208	decreased hematocrit	3	RUNX1, CEBPA, KIT	Runx1, Cebpa, Kit
MP:0000219	increased neutrophil cell number	3	CXCR4, RUNX1, ARHGAP25	Cxcr4, Runx1, Arhgap25
MP:0005089	decreased double-negative T cell number	2	RUNX1, KIT	Runx1, Kit
MP:0002494	increased IgM level	2	KIT, CXCR4	Kit, Cxcr4
MP:0002590	increased mean corpuscular volume	2	RUNX1, KIT	Runx1, Kit
MP:0002591	decreased mean corpuscular volume	2	RUNX1, KIT	Runx1, Kit
MP:0004952	increased spleen weight	2	RUNX1, MYC	Runx1, Myc
MP:0002722	abnormal immune system organ morphology	2	CXCR4, RUNX1	Cxcr4, Runx1
MP:0002875	decreased erythrocyte cell number	2	RUNX1, KIT	Runx1, Kit
MP:0000694	spleen hypoplasia	2	MYC, KIT	Myc, Kit
MP:0002599	increased mean platelet volume	2	KIT, RUNX1	Kit, Runx1
MP:0002413	abnormal megakaryocyte progenitor cell morphology	2	RUNX1, GATA2	Runx1, Gata2
MP:0000239	absent common myeloid progenitor cells	2	MYC, CEBPA	Myc, Cebpa
MP:0002416	abnormal proerythroblast morphology	2	MYC, KIT	Myc, Kit
MP:0002396	abnormal hematopoietic system morphology/development	2	RUNX1, MYC	Runx1, Myc
MP:0002398	abnormal bone marrow cell morphology/development	2	RUNX1, CEBPA	Runx1, Cebpa
MP:0002459	abnormal B cell physiology	2	MYC, CXCR4	Myc, Cxcr4
MP:0008801	abnormal erythroid progenitor cell morphology	2	RUNX1, KIT	Runx1, Kit
MP:0008078	increased CD8-positive, alpha-beta T cell number	2	RUNX1, CXCR4	Runx1, Cxcr4
MP:0002357	abnormal spleen white pulp morphology	2	CXCR4, RUNX1	Cxcr4, Runx1
MP:0002447	abnormal erythrocyte morphology	2	RUNX1, KIT	Runx1, Kit
MP:0008101	lymph node hypoplasia	2	MYC, ARHGAP45	Myc, Arhgap45
MP:0008208	decreased pro-B cell number	2	KIT, CXCR4	Kit, Cxcr4
MP:0000221	decreased leukocyte cell number	2	CXCR4, RUNX1	Cxcr4, Runx1
MP:0005014	increased B cell number	2	MYC, KIT	Myc, Kit
MP:0005016	decreased lymphocyte cell number	2	RUNX1, KIT	Runx1, Kit
MP:0000220	increased monocyte cell number	2	RUNX1, CXCR4	Runx1, Cxcr4
MP:0005561	increased mean corpuscular hemoglobin	2	ARHGAP25, KIT	Arhgap25, Kit
MP:0008045	decreased NK cell number	2	MYC, CXCR4	Myc, Cxcr4
MP:0005425	increased macrophage cell number	2	RUNX1, PRDM16	Runx1, Prdm16
MP:0008079	decreased CD8-positive, alpha-beta T cell number	2	ARHGAP45, RUNX1	Arhgap45, Runx1
MP:0003396	abnormal embryonic hematopoiesis	2	GATA2, RUNX1	Gata2, Runx1
MP:0008211	decreased mature B cell number	2	RUNX1, CXCR4	Runx1, Cxcr4
MP:0003436	decreased susceptibility to induced arthritis	2	KIT, CXCR4	Kit, Cxcr4
MP:0003131	increased erythrocyte cell number	2	RUNX1, KIT	Runx1, Kit
MP:0000324	increased mast cell number	2	RUNX1, KIT	Runx1, Kit
MP:0005505	thrombocytosis	2	RUNX1, KIT	Runx1, Kit
MP:0004809	increased hematopoietic stem cell number	2	RUNX1, CEBPA	Runx1, Cebpa
MP:0008210	increased mature B cell number	2	RUNX1, CXCR4	Runx1, Cxcr4
MP:0001602	impaired myelopoiesis	2	RUNX1, CXCR4	Runx1, Cxcr4
MP:0008254	increased megakaryocyte cell number	2	KIT, MYC	Kit, Myc
MP:0004810	decreased hematopoietic stem cell number	2	RUNX1, KIT	Runx1, Kit
MP:0005460	abnormal leukopoiesis	2	CXCR4, RUNX1	Cxcr4, Runx1
MP:0002497	increased IgE level	2	KLF2, KIT	Klf2, Kit
MP:0002429	abnormal blood cell morphology/development	2	KIT, GATA2	Kit, Gata2
MP:0000245	abnormal erythropoiesis	2	GATA2, RUNX1	Gata2, Runx1
MP:0000240	extramedullary hematopoiesis	2	RUNX1, CEBPA	Runx1, Cebpa
MP:0010766	abnormal NK cell physiology	2	MYC, CXCR4	Myc, Cxcr4
MP:0000693	spleen hyperplasia	2	KIT, RUNX1	Kit, Runx1
MP:0001603	failure of myelopoiesis	2	CXCR4, CEBPA	Cxcr4, Cebpa
MP:0000222	decreased neutrophil cell number	2	NLRP12, CEBPA	Nlrp12, Cebpa
MP:0001823	thymus hypoplasia	2	RUNX1, KIT	Runx1, Kit
MP:0001825	arrested T cell differentiation	2	RUNX1, KIT	Runx1, Kit
MP:0008215	decreased immature B cell number	2	CXCR4, RUNX1	Cxcr4, Runx1
MP:0009395	increased nucleated erythrocyte cell number	2	KLF2, RUNX1	Klf2, Runx1
MP:0000334	decreased granulocyte number	2	CEBPA, MYC	Cebpa, Myc
MP:0005564	increased hemoglobin content	2	KIT, RUNX1	Kit, Runx1
MP:0031276	abnormal stress erythropoiesis	2	KIT, GATA2	Kit, Gata2
MP:0003156	abnormal leukocyte migration	2	NLRP12, CXCR4	Nlrp12, Cxcr4
MP:0000689	abnormal spleen morphology	2	RUNX1, CXCR4	Runx1, Cxcr4
MP:0014130	thymus cyst	1	RUNX1	Runx1
MP:0005090	increased double-negative T cell number	1	RUNX1	Runx1
MP:0001860	liver inflammation	1	CEBPA	Cebpa
MP:0008050	decreased memory T cell number	1	MYC	Myc
MP:0020333	enhanced leukocyte tethering or rolling	1	ARHGAP25	Arhgap25
MP:0004956	decreased thymus weight	1	RUNX1	Runx1
MP:0000716	abnormal immune system cell morphology	1	CXCR4	Cxcr4
MP:0001802	arrested B cell differentiation	1	KIT	Kit
MP:0008250	abnormal myeloid leukocyte morphology	1	CEBPA	Cebpa
MP:0008501	increased IgG2b level	1	KIT	Kit
MP:0013659	abnormal erythroid lineage cell morphology	1	RUNX1	Runx1
MP:0008073	abnormal CD4-positive, alpha-beta T cell number	1	CXCR4	Cxcr4
MP:0013658	abnormal myeloid cell morphology	1	RUNX1	Runx1
MP:0013663	increased myeloid cell number	1	RUNX1	Runx1
MP:0000692	small spleen	1	RUNX1	Runx1
MP:0002423	abnormal mast cell physiology	1	KIT	Kit
MP:0008765	decreased mast cell degranulation	1	KIT	Kit
MP:0002463	abnormal neutrophil physiology	1	ARHGAP25	Arhgap25
MP:0008186	increased pro-B cell number	1	RUNX1	Runx1
MP:0008083	decreased single-positive T cell number	1	RUNX1	Runx1
MP:0000685	abnormal immune system morphology	1	CXCR4	Cxcr4
MP:0008082	increased single-positive T cell number	1	KLF2	Klf2
MP:0020935	decreased susceptibility to Retroviridae infection	1	CXCR4	Cxcr4
MP:0020213	enhanced leukocyte migration	1	ARHGAP25	Arhgap25
MP:0002344	abnormal lymph node B cell domain morphology	1	CXCR4	Cxcr4
MP:0008098	decreased plasma cell number	1	CXCR4	Cxcr4
MP:0008133	decreased Peyer's patch number	1	RUNX1	Runx1
MP:0008111	abnormal granulocyte differentiation	1	RUNX1	Runx1
MP:0008209	decreased pre-B cell number	1	KIT	Kit
MP:0008537	increased susceptibility to induced colitis	1	NLRP12	Nlrp12
MP:0002594	low mean erythrocyte cell number	1	KIT	Kit
MP:0002223	lymphoid hypoplasia	1	MYC	Myc
MP:0010373	myeloid hyperplasia	1	RUNX1	Runx1
MP:0008555	abnormal interferon secretion	1	RUNX1	Runx1
MP:0008476	increased spleen red pulp amount	1	RUNX1	Runx1
MP:0011188	increased erythrocyte protoporphyrin level	1	KIT	Kit
MP:0008758	abnormal T cell receptor beta chain V(D)J recombination	1	MYC	Myc
MP:0011178	increased erythroblast number	1	KIT	Kit
MP:0008751	abnormal interleukin level	1	KIT	Kit
MP:0009541	increased thymocyte apoptosis	1	RUNX1	Runx1
MP:0010130	decreased DN1 thymic pro-T cell number	1	ARHGAP45	Arhgap45
MP:0009858	abnormal cellular extravasation	1	ARHGAP25	Arhgap25
MP:0009543	abnormal thymus corticomedullary boundary morphology	1	RUNX1	Runx1
MP:0002493	increased IgG level	1	CXCR4	Cxcr4
MP:0002495	increased IgA level	1	KIT	Kit
MP:0009278	abnormal bone marrow cell physiology	1	RUNX1	Runx1
MP:0010178	increased number of Howell-Jolly bodies	1	RUNX1	Runx1
MP:0004229	abnormal embryonic erythropoiesis	1	MYC	Myc
MP:0013415	increased myeloid cell number in bone marrow	1	MYC	Myc
MP:0008484	decreased spleen germinal center size	1	MYC	Myc
MP:0013026	decreased Ly6C low monocyte number	1	KLF2	Klf2
MP:0002743	glomerulonephritis	1	KIT	Kit
MP:0008470	abnormal spleen B cell follicle morphology	1	RUNX1	Runx1
MP:0002593	high mean erythrocyte cell number	1	KIT	Kit
MP:0008499	increased IgG1 level	1	KLF2	Klf2
MP:0002450	abnormal lymph organ development	1	RUNX1	Runx1
MP:0008699	increased interleukin-4 secretion	1	KLF2	Klf2
MP:0008719	impaired neutrophil recruitment	1	KIT	Kit
MP:0002367	abnormal thymus lobule morphology	1	RUNX1	Runx1
MP:0011696	absent mast cells	1	KIT	Kit
MP:0005088	increased acute inflammation	1	ARHGAP25	Arhgap25
MP:0008721	abnormal chemokine level	1	NLRP12	Nlrp12
MP:0011816	decreased pre-pro B cell number	1	RUNX1	Runx1
MP:0000703	abnormal thymus morphology	1	CXCR4	Cxcr4
MP:0003179	thrombocytopenia	1	RUNX1	Runx1
MP:0002389	abnormal Peyer's patch follicle morphology	1	CXCR4	Cxcr4
MP:0000322	increased granulocyte number	1	RUNX1	Runx1
MP:0008783	decreased B cell apoptosis	1	CXCR4	Cxcr4
MP:0002417	abnormal megakaryocyte morphology	1	RUNX1	Runx1
MP:0008076	abnormal CD4-positive T cell differentiation	1	RUNX1	Runx1
MP:0005044	sepsis	1	CEBPA	Cebpa
MP:0008764	increased mast cell degranulation	1	KIT	Kit
MP:0002339	abnormal lymph node morphology	1	CXCR4	Cxcr4
MP:0020202	abnormal macrophage cell number	1	CXCR4	Cxcr4
MP:0010067	increased red blood cell distribution width	1	RUNX1	Runx1
MP:0002401	abnormal lymphopoiesis	1	CXCR4	Cxcr4
MP:0000216	absent erythroid progenitor cell	1	MYC	Myc
MP:0004794	increased anti-nuclear antigen antibody level	1	KIT	Kit
MP:0008074	increased CD4-positive, alpha-beta T cell number	1	RUNX1	Runx1
MP:0000229	abnormal megakaryocyte differentiation	1	RUNX1	Runx1
MP:0010215	abnormal circulating complement protein level	1	KIT	Kit
MP:0002441	abnormal granulocyte morphology	1	CEBPA	Cebpa
MP:0011180	abnormal hematopoietic cell number	1	RUNX1	Runx1
MP:0008070	absent T cells	1	KLF2	Klf2
MP:0002461	increased immunoglobulin level	1	CXCR4	Cxcr4
MP:0000687	small lymphoid organs	1	MYC	Myc
MP:0000223	decreased monocyte cell number	1	CEBPA	Cebpa
MP:0000702	enlarged lymph nodes	1	MYC	Myc
MP:0000696	abnormal Peyer's patch morphology	1	RUNX1	Runx1
MP:0008135	small Peyer's patches	1	RUNX1	Runx1
MP:0001545	abnormal hematopoietic system physiology	1	CEBPA	Cebpa
MP:0000706	small thymus	1	RUNX1	Runx1
MP:0002607	decreased basophil cell number	1	KIT	Kit
MP:0000336	decreased mast cell number	1	KIT	Kit
MP:0008185	decreased naive B cell number	1	ARHGAP45	Arhgap45
MP:0004762	increased anti-double stranded DNA antibody level	1	KIT	Kit
MP:0002340	abnormal axillary lymph node morphology	1	RUNX1	Runx1
MP:0001859	kidney inflammation	1	KIT	Kit
MP:0008080	abnormal CD8-positive, alpha-beta T cell differentiation	1	RUNX1	Runx1
MP:0031038	increased susceptibility to Retroviridae infection induced morbidity/mortality	1	CXCR4	Cxcr4
MP:0004978	decreased B-1 B cell number	1	CXCR4	Cxcr4
MP:0001861	lung inflammation	1	RUNX1	Runx1
MP:0002408	abnormal double-positive T cell morphology	1	RUNX1	Runx1
MP:0001846	increased inflammatory response	1	NLRP12	Nlrp12
MP:0001586	abnormal erythrocyte cell number	1	KIT	Kit
MP:0001790	abnormal immune system physiology	1	CXCR4	Cxcr4
MP:0002460	decreased immunoglobulin level	1	CXCR4	Cxcr4
MP:0000248	macrocytosis	1	KIT	Kit
MP:0005091	increased double-positive T cell number	1	RUNX1	Runx1
MP:0013657	abnormal blood cell morphology	1	RUNX1	Runx1
MP:0005095	decreased T cell proliferation	1	MYC	Myc
MP:0005154	increased B cell proliferation	1	MYC	Myc
MP:0005093	decreased B cell proliferation	1	MYC	Myc
MP:0005027	increased susceptibility to parasitic infection	1	KIT	Kit
MP:0002414	abnormal myeloblast morphology/development	1	RUNX1	Runx1
MP:0002874	decreased hemoglobin content	1	KIT	Kit
MP:0008207	decreased B-2 B cell number	1	CXCR4	Cxcr4
MP:0005065	abnormal neutrophil morphology	1	CXCR4	Cxcr4
MP:0005671	abnormal response to transplant	1	KIT	Kit
MP:0031207	decreased lymphocyte chemotaxis	1	ARHGAP45	Arhgap45
MP:0005641	increased mean corpuscular hemoglobin concentration	1	KIT	Kit
MP:0008044	increased NK cell number	1	CXCR4	Cxcr4
MP:0006387	abnormal T cell number	1	KIT	Kit
MP:0011182	decreased hematopoietic cell number	1	RUNX1	Runx1
MP:0005562	decreased mean corpuscular hemoglobin	1	KIT	Kit
MP:0002353	abnormal inguinal lymph node morphology	1	RUNX1	Runx1
MP:0005616	decreased susceptibility to type IV hypersensitivity reaction	1	NLRP12	Nlrp12
MP:0005597	decreased susceptibility to type I hypersensitivity reaction	1	KIT	Kit
MP:0002872	polycythemia	1	KIT	Kit
MP:0000701	abnormal lymph node size	1	RUNX1	Runx1
MP:0002811	macrocytic anemia	1	KIT	Kit
MP:0003659	abnormal lymph circulation	1	ITGA9	Itga9
MP:0003944	abnormal T cell subpopulation ratio	1	RUNX1	Runx1
MP:0002375	abnormal thymus medulla morphology	1	RUNX1	Runx1
MP:0008255	decreased megakaryocyte cell number	1	RUNX1	Runx1
MP:0002810	microcytic anemia	1	KIT	Kit
MP:0002606	increased basophil cell number	1	KIT	Kit
MP:0002608	increased hematocrit	1	KIT	Kit
MP:0008479	decreased spleen white pulp amount	1	RUNX1	Runx1
MP:0008720	impaired neutrophil chemotaxis	1	NLRP12	Nlrp12
MP:0001876	decreased inflammatory response	1	KIT	Kit
MP:0004953	decreased spleen weight	1	CXCR4	Cxcr4
MP:0008782	increased B cell apoptosis	1	MYC	Myc
MP:0005013	increased lymphocyte cell number	1	CXCR4	Cxcr4
MP:0004720	abnormal platelet morphology	1	RUNX1	Runx1
MP:0008750	abnormal interferon level	1	KIT	Kit
MP:0013435	decreased CD8-positive, naive alpha-beta T cell number	1	ARHGAP45	Arhgap45
MP:0008713	abnormal cytokine level	1	NLRP12	Nlrp12
MP:0004808	abnormal hematopoietic stem cell morphology	1	RUNX1	Runx1

## Sheet: ST8
Supplementary Table 8
Associations in the GWAS catalog in high linkage disequilibrium (r2 > 0.8) with our lead variants.
CD34+ lead variant	Phenotype	RS Number	Position	Alleles	r2	Beta	P	PMID
rs10048745	Heel bone mineral density	rs10048745	chr2:68735005	A=0.252, G=0.748	1	NA	1e-12	30595370
rs10048745	Lumbar spine bone mineral density	rs10048745	chr2:68735005	A=0.252, G=0.748	1	0.0503	4e-08	29499414
rs10048745	Lymphocyte percentage (UKB data field 30180)	rs10048745	chr2:68735005	A=0.252, G=0.748	1	0.0176524	4e-15	39789286
rs10048745	Lymphocyte percentage of white cells	rs10048745	chr2:68735005	A=0.252, G=0.748	1	0.0204234	1e-15	32888494
rs10048745	Neutrophil count	rs10048745	chr2:68735005	A=0.252, G=0.748	1	0.0153719	2e-09	32888494
rs10048745	Neutrophil count	rs10048745	chr2:68735005	A=0.252, G=0.748	1	0.014	4e-08	34594039
rs10048745	Neutrophil count	rs10048745	chr2:68735005	A=0.252, G=0.748	1	0.014998	1e-11	32888493
rs10048745	Neutrophil count	rs10048745	chr2:68735005	A=0.252, G=0.748	1	NA	4e-10	32888493
rs10048745	Neutrophil percentage of white cells	rs10048745	chr2:68735005	A=0.252, G=0.748	1	0.0179614	2e-12	32888494
rs10048745	Neutrophill percentage (UKB data field 30200)	rs10048745	chr2:68735005	A=0.252, G=0.748	1	0.0154859	1e-11	39789286
rs10048745	Neutrophil-to-lymphocyte ratio	rs10048745	chr2:68735005	A=0.252, G=0.748	1	NA	5e-08	34469753
rs10048745	Platelet count	rs10048745	chr2:68735005	A=0.252, G=0.748	1	0.0293477	5e-12	27863252
rs10048745	Platelet count	rs10048745	chr2:68735005	A=0.252, G=0.748	1	0.0211268	5e-16	32888494
rs10048745	Platelet count	rs10048745	chr2:68735005	A=0.252, G=0.748	1	NA	3e-28	32888493
rs10048745	Platelet count	rs10048745	chr2:68735005	A=0.252, G=0.748	1	0.023674	4e-29	32888493
rs10048745	Platelet count (UKB data field 30080)	rs10048745	chr2:68735005	A=0.252, G=0.748	1	0.0178625	1e-18	39789286
rs10048745	Platelet crit (UKB data field 30090)	rs10048745	chr2:68735005	A=0.252, G=0.748	1	0.0256329	5e-36	39789286
rs10048745	Plateletcrit	rs10048745	chr2:68735005	A=0.252, G=0.748	1	0.0402025	5e-21	27863252
rs10048745	Plateletcrit	rs10048745	chr2:68735005	A=0.252, G=0.748	1	0.0302697	3e-31	32888494
rs10048745	Serum alkaline phosphatase levels	rs10048745	chr2:68735005	A=0.252, G=0.748	1	0.0161	3e-11	34594039
rs10048745	Serum alkaline phosphatase levels	rs10048745	chr2:68735005	A=0.252, G=0.748	1	0.019	5e-12	33462484
rs10048745	Total body bone mineral density	rs10048745	chr2:68735005	A=0.252, G=0.748	1	0.0389	6e-09	29304378
rs10048745	Total body bone mineral density	rs10048745	chr2:68735005	A=0.252, G=0.748	1	0.0412	2e-08	29304378
rs10193623	Type 1 diabetes	rs6726457	chr2:136142899	C=0.875, T=0.125	0.966231	1.14	4e-07	39749473
rs11121245	Basophil (absolute count, maximum, inv-norm transformed)	rs11121242	chr1:8846242	A=0.46, G=0.54	0.889339	0.02598	8e-14	39024449
rs11121245	Basophil (absolute count, mean, inv-norm transformed)	rs11121242	chr1:8846242	A=0.46, G=0.54	0.889339	0.02715	8e-14	39024449
rs11121245	Basophil (absolute count, mean, inv-norm transformed)	rs11121242	chr1:8846242	A=0.46, G=0.54	0.889339	0.0274	2e-13	39024449
rs11121245	Basophil (fraction, maximum, inv-norm transformed)	rs2047094	chr1:8857756	A=0.528, C=0.472	1	0.02816	3e-17	39024449
rs11121245	Basophil (fraction, maximum, inv-norm transformed)	rs2047094	chr1:8857756	A=0.528, C=0.472	1	0.02874	2e-17	39024449
rs11121245	Basophil (fraction, mean, inv-norm transformed)	rs11121245	chr1:8856165	C=0.528, T=0.472	1	0.03299	1e-20	39024449
rs11121245	Basophil (fraction, mean, inv-norm transformed)	rs2047094	chr1:8857756	A=0.528, C=0.472	1	0.03443	2e-22	39024449
rs11121245	Basophil (fraction, minimum, inv-norm transformed)	rs2047094	chr1:8857756	A=0.528, C=0.472	1	0.02064	8e-12	39024449
rs11121245	Basophil (fraction, minimum, inv-norm transformed)	rs2047094	chr1:8857756	A=0.528, C=0.472	1	0.02182	5e-12	39024449
rs11121245	Basophil count	rs11121246	chr1:8857043	G=0.528, T=0.472	1	0.012743	5e-10	32888493
rs11121245	Granulocyte count	rs12752838	chr1:8853597	A=0.464, G=0.536	0.951121	0.0242906	1e-11	27863252
rs11121245	Inflammatory markers and poor diet (confirmatory factor analysis Factor 30)	rs10864368	chr1:8858254	C=0.53, T=0.47	0.995045	NA	1e-08	38965376
rs11121245	Intrinsic epigenetic age acceleration	rs6577536	chr1:8850051	A=0.458, G=0.542	0.917911	NA	4e-10	34187551
rs11121245	Intrinsic epigenetic age acceleration	rs2038903	chr1:8856458	G=0.526, T=0.474	0.804094	0.1922	3e-10	34187551
rs11121245	Lymphocyte percentage of white cells	rs11121242	chr1:8846242	A=0.46, G=0.54	0.889339	0.0149136	2e-11	32888494
rs11121245	Myeloid white cell count	rs12752838	chr1:8853597	A=0.464, G=0.536	0.951121	0.0232889	1e-10	27863252
rs11121245	neutrophil (absolute count, maximum, inv-norm transformed)	rs10864368	chr1:8858254	C=0.53, T=0.47	0.995045	0.01906	2e-11	39024449
rs11121245	neutrophil (absolute count, mean, inv-norm transformed)	rs10864368	chr1:8858254	C=0.53, T=0.47	0.995045	0.02325	2e-13	39024449
rs11121245	neutrophil (absolute count, mean, inv-norm transformed)	rs10864368	chr1:8858254	C=0.53, T=0.47	0.995045	0.02532	5e-18	39024449
rs11121245	neutrophil (absolute count, minimum, inv-norm transformed)	rs10864368	chr1:8858254	C=0.53, T=0.47	0.995045	0.02113	1e-11	39024449
rs11121245	neutrophil (absolute count, minimum, inv-norm transformed)	rs10864368	chr1:8858254	C=0.53, T=0.47	0.995045	0.02176	2e-13	39024449
rs11121245	neutrophil (fraction, mean, inv-norm transformed)	rs10864368	chr1:8858254	C=0.53, T=0.47	0.995045	0.02014	2e-11	39024449
rs11121245	Neutrophil count	rs2065603	chr1:8848153	A=0.542, G=0.458	0.89894	0.0234013	5e-26	32888494
rs11121245	Neutrophil count	rs6577536	chr1:8850051	A=0.458, G=0.542	0.917911	NA	1e-08	34469753
rs11121245	Neutrophil count	rs6661010	chr1:8850483	C=0.458, T=0.542	0.917911	0.02	5e-19	34594039
rs11121245	Neutrophil count	rs12752838	chr1:8853597	A=0.464, G=0.536	0.951121	0.0236179	4e-11	27863252
rs11121245	Neutrophil count	rs10864368	chr1:8858254	C=0.53, T=0.47	0.995045	NA	2e-33	32888493
rs11121245	Neutrophil count	rs10864368	chr1:8858254	C=0.53, T=0.47	0.995045	0.023683	4e-35	32888493
rs11121245	Neutrophil percentage of white cells	rs6577536	chr1:8850051	A=0.458, G=0.542	0.917911	0.0156373	2e-12	32888494
rs11121245	Platelet count	rs11121246	chr1:8857043	G=0.528, T=0.472	1	NA	2e-36	32888493
rs11121245	Platelet count	rs11121246	chr1:8857043	G=0.528, T=0.472	1	0.023005	2e-36	32888493
rs11121245	Platelet count	rs10864368	chr1:8858254	C=0.53, T=0.47	0.995045	0.0203	2e-22	34594039
rs11121245	Platelet count	rs10864368	chr1:8858254	C=0.53, T=0.47	0.995045	NA	8e-11	34469753
rs11121245	Platelet count (UKB data field 30080)	rs10864368	chr1:8858254	C=0.53, T=0.47	0.995045	0.0178267	9e-25	39789286
rs11121245	Platelet crit (UKB data field 30090)	rs10864368	chr1:8858254	C=0.53, T=0.47	0.995045	0.0247949	6e-45	39789286
rs11121245	Plateletcrit	rs11121246	chr1:8857043	G=0.528, T=0.472	1	0.0297966	3e-16	27863252
rs11121245	Resistance to COVID-19 infection (Exposed negative vs positive)	rs2065603	chr1:8848153	A=0.542, G=0.458	0.89894	NA	2e-06	36662838
rs11121245	Sum basophil neutrophil counts	rs12752838	chr1:8853597	A=0.464, G=0.536	0.951121	0.0240085	2e-11	27863252
rs11121245	Sum neutrophil eosinophil counts	rs12752838	chr1:8853597	A=0.464, G=0.536	0.951121	0.023891	3e-11	27863252
rs11121245	White blood cell count	rs6661010	chr1:8850483	C=0.458, T=0.542	0.917911	0.0171	2e-15	34594039
rs11121245	White blood cell count	rs10864368	chr1:8858254	C=0.53, T=0.47	0.995045	0.0154886	9e-11	32888494
rs11121245	White blood cell count	rs10864368	chr1:8858254	C=0.53, T=0.47	0.995045	0.021532	1e-31	32888493
rs11121245	White blood cell count	rs10864368	chr1:8858254	C=0.53, T=0.47	0.995045	NA	6e-31	32888493
rs11121245	White blood cell count	rs10864368	chr1:8858254	C=0.53, T=0.47	0.995045	0.0157	5e-19	40436827
rs11121245	white blood cell count (WBC, maximum, inv-norm transformed)	rs10864368	chr1:8858254	C=0.53, T=0.47	0.995045	0.01963	1e-13	39024449
rs11121245	white blood cell count (WBC, mean, inv-norm transformed)	rs10864368	chr1:8858254	C=0.53, T=0.47	0.995045	0.02679	2e-22	39024449
rs11121245	white blood cell count (WBC, mean, inv-norm transformed)	rs10864368	chr1:8858254	C=0.53, T=0.47	0.995045	0.02211	2e-12	39024449
rs11121245	white blood cell count (WBC, minimum, inv-norm transformed)	rs11121245	chr1:8856165	C=0.528, T=0.472	1	0.02257	4e-16	39024449
rs11673000	Advanced age-related macular degeneration	rs73036519	chr19:45245104	C=0.278, G=0.722	0.816698	1.0989	3e-07	26691988
rs11673000	Age when finished full-time education (standard GWA)	rs17356664	chr19:45237513	C=0.715, T=0.285	0.802884	0.02732	1e-08	37106081
rs11673000	Angina	rs183657985	chr19:45239240	C=0.75, T=0.25	0.986928	NA	3e-08	37947095
rs11673000	Basophil count	rs143273199	chr19:45241294	C=0.252, T=0.748	0.986928	NA	1e-19	34469753
rs11673000	Basophil count	rs143273199	chr19:45241294	C=0.252, T=0.748	0.986928	0.01875	1e-15	32888493
rs11673000	Basophil count	rs143273199	chr19:45241294	C=0.252, T=0.748	0.986928	NA	3e-13	32888493
rs11673000	Basophil count	rs73036517	chr19:45241584	A=0.748, G=0.252	0.986928	0.0191175	5e-14	32888494
rs11673000	Blood cell traits latent factor 1 (white cell)	rs11669915	chr19:45238095	A=0.748, G=0.252	1	NA	1e-12	40220762
rs11673000	Body mass index	rs74444983	chr19:45242349	C=0.252, T=0.748	0.986928	0.0154801	2e-08	38538606
rs11673000	Bone marrow fat fraction of lumbar vertebra 1	rs74444983	chr19:45242349	C=0.252, T=0.748	0.986928	0.0671014	1e-16	40796918
rs11673000	Bone marrow fat fraction of lumbar vertebra 2	rs73036519	chr19:45245104	C=0.278, G=0.722	0.816698	0.0599523	7e-15	40796918
rs11673000	Bone marrow fat fraction of lumbar vertebra 3	rs73036519	chr19:45245104	C=0.278, G=0.722	0.816698	0.0572279	1e-13	40796918
rs11673000	Bone marrow fat fraction of lumbar vertebra 4	rs11673093	chr19:45238836	A=0.252, G=0.748	1	0.0565833	2e-12	40796918
rs11673000	Bone marrow fat fraction of thoracic vertebra 10	rs73036519	chr19:45245104	C=0.278, G=0.722	0.816698	0.0631611	2e-16	40796918
rs11673000	Bone marrow fat fraction of thoracic vertebra 11	rs11673093	chr19:45238836	A=0.252, G=0.748	1	0.0683488	1e-17	40796918
rs11673000	Bone marrow fat fraction of thoracic vertebra 12	rs73036519	chr19:45245104	C=0.278, G=0.722	0.816698	0.0611593	2e-15	40796918
rs11673000	Bone marrow fat fraction of thoracic vertebra 8	rs73036519	chr19:45245104	C=0.278, G=0.722	0.816698	0.0638711	1e-16	40796918
rs11673000	Bone marrow fat fraction of thoracic vertebra 9	rs73036519	chr19:45245104	C=0.278, G=0.722	0.816698	0.0661419	9e-18	40796918
rs11673000	Calcium levels	rs73036517	chr19:45241584	A=0.748, G=0.252	0.986928	0.001455	2e-08	33887147
rs11673000	CD226 protein levels	rs151165225	chr19:45257662	C=0.749, T=0.251	0.916445	0.0446139	4e-12	39789286
rs11673000	CD84 protein levels	rs151165225	chr19:45257662	C=0.749, T=0.251	0.916445	0.0845108	9e-40	39789286
rs11673000	Coronary artery disease	rs11673093	chr19:45238836	A=0.252, G=0.748	1	0.047	1e-10	29212778
rs11673000	Coronary artery disease	rs183657985	chr19:45239240	C=0.75, T=0.25	0.986928	1.041	2e-10	36474045
rs11673000	Diastolic blood pressure	rs11669915	chr19:45238095	A=0.748, G=0.252	1	0.1507	7e-18	38689001
rs11673000	Diastolic blood pressure	rs74444983	chr19:45242349	C=0.252, T=0.748	0.986928	0.018943	1e-15	39134668
rs11673000	Diastolic blood pressure	rs73036520	chr19:45246226	C=0.249, G=0.751	0.954497	0.0178	8e-11	34594039
rs11673000	Diastolic blood pressure	rs73036520	chr19:45246226	C=0.249, G=0.751	0.954497	0.1574	1e-10	35762941
rs11673000	Diastolic blood pressure	rs73036520	chr19:45246226	C=0.249, G=0.751	0.954497	0.0195	7e-12	40436827
rs11673000	Diastolic blood pressure (MTAG)	rs117955557	chr19:45252110	G=0.752, T=0.248	0.935248	0.0141517	3e-13	39537608
rs11673000	Diastolic blood pressure (UKB data field 4079)	rs73036520	chr19:45246226	C=0.249, G=0.751	0.954497	0.0160236	7e-13	39789286
rs11673000	eosinophil (absolute count, maximum, inv-norm transformed)	rs12459847	chr19:45247899	C=0.249, G=0.751	0.954497	0.02871	1e-12	39024449
rs11673000	eosinophil (absolute count, mean, inv-norm transformed)	rs12459847	chr19:45247899	C=0.249, G=0.751	0.954497	0.03366	6e-16	39024449
rs11673000	eosinophil (absolute count, mean, inv-norm transformed)	rs7255933	chr19:45263471	A=0.252, G=0.748	0.910301	0.03159	3e-20	39024449
rs11673000	eosinophil (absolute count, minimum, inv-norm transformed)	rs7255933	chr19:45263471	A=0.252, G=0.748	0.910301	0.02257	1e-11	39024449
rs11673000	eosinophil (absolute count, minimum, inv-norm transformed)	rs7255933	chr19:45263471	A=0.252, G=0.748	0.910301	0.02065	4e-11	39024449
rs11673000	Eosinophil count	rs11669915	chr19:45238095	A=0.748, G=0.252	1	NA	2e-14	34469753
rs11673000	Eosinophil count	rs11669915	chr19:45238095	A=0.748, G=0.252	1	NA	4e-35	30595370
rs11673000	Eosinophil count	rs11669915	chr19:45238095	A=0.748, G=0.252	1	0.0342214	3e-41	32888494
rs11673000	Eosinophil count	rs11673000	chr19:45238753	C=0.748, G=0.252	1	0.018	4e-19	34594039
rs11673000	Eosinophil count	rs11673000	chr19:45238753	C=0.748, G=0.252	1	0.031	3e-13	35935937
rs11673000	Eosinophil count	rs145605569	chr19:45239644	C=0.748, T=0.252	0.986928	0.0328637	1e-15	27863252
rs11673000	Eosinophil count	rs145605569	chr19:45239644	C=0.748, T=0.252	0.986928	0.031199	6e-43	32888493
rs11673000	Eosinophil count	rs73036517	chr19:45241584	A=0.748, G=0.252	0.986928	NA	2e-39	32888493
rs11673000	Eosinophil percentage of white cells	rs11669910	chr19:45238075	A=0.748, T=0.252	1	0.0161957	2e-10	32888494
rs11673000	Eosinophill count (UKB data field 30150)	rs11669915	chr19:45238095	A=0.748, G=0.252	1	0.0244864	3e-28	39789286
rs11673000	EPO protein levels	rs74444983	chr19:45242349	C=0.252, T=0.748	0.986928	0.0458891	5e-13	39789286
rs11673000	Frailty (Factor 3 - Multimorbidity)	rs11669915	chr19:45238095	A=0.748, G=0.252	1	NA	7e-10	40759756
rs11673000	Gamma glutamyl transferase levels	rs73036519	chr19:45245104	C=0.278, G=0.722	0.816698	0.0146	5e-08	40436827
rs11673000	Hemoglobin	rs7255933	chr19:45263471	A=0.252, G=0.748	0.910301	0.0172818	2e-11	32888494
rs11673000	Granulocyte count	rs73036517	chr19:45241584	A=0.748, G=0.252	0.986928	0.0505758	1e-34	27863252
rs11673000	Heel bone mineral density	rs11670562	chr19:45240382	C=0.252, T=0.748	0.986928	0.0136	2e-10	30598549
rs11673000	Height	rs17356664	chr19:45237513	C=0.715, T=0.285	0.802884	0.0052	3e-13	36224396
rs11673000	Hematocrit	rs73036519	chr19:45245104	C=0.278, G=0.722	0.816698	0.0191072	6e-15	32888494
rs11673000	Hematocrit	rs151165225	chr19:45257662	C=0.749, T=0.251	0.916445	0.0234445	8e-09	27863252
rs11673000	High light scatter reticulocyte count (UKB data field 30300)	rs74444983	chr19:45242349	C=0.252, T=0.748	0.986928	0.0206524	3e-21	39789286
rs11673000	High light scatter reticulocyte percentage (UKB data field 30290)	rs74444983	chr19:45242349	C=0.252, T=0.748	0.986928	0.0192277	2e-18	39789286
rs11673000	Immature fraction of reticulocytes	rs11670562	chr19:45240382	C=0.252, T=0.748	0.986928	0.016724	6e-11	32888494
rs11673000	Immature granulocyte count	rs11669910	chr19:45238075	A=0.748, T=0.252	1	0.0534238	2e-10	37596262
rs11673000	Immature reticulocyte fraction (UKB data field 30280)	rs11673000	chr19:45238753	C=0.748, G=0.252	1	0.0222323	3e-22	39789286
rs11673000	Inflammatory markers and poor diet (confirmatory factor analysis Factor 30)	rs12459847	chr19:45247899	C=0.249, G=0.751	0.954497	NA	1e-13	38965376
rs11673000	Lymphocyte count	rs183657985	chr19:45239240	C=0.75, T=0.25	0.986928	0.0172401	8e-12	32888494
rs11673000	Lymphocyte count	rs145605569	chr19:45239644	C=0.748, T=0.252	0.986928	0.018017	8e-17	32888493
rs11673000	Lymphocyte count	rs73036517	chr19:45241584	A=0.748, G=0.252	0.986928	NA	3e-14	32888493
rs11673000	Lymphocyte percentage (UKB data field 30180)	rs11673093	chr19:45238836	A=0.252, G=0.748	1	0.0240001	8e-27	39789286
rs11673000	Lymphocyte percentage of white cells	rs11666251	chr19:45238351	C=0.252, T=0.748	1	0.0286736	6e-30	32888494
rs11673000	Lymphocyte percentage of white cells	rs11673093	chr19:45238836	A=0.252, G=0.748	1	0.0302295	1e-13	27863252
rs11673000	Lymphocyte-to-monocyte ratio	rs73036517	chr19:45241584	A=0.748, G=0.252	0.986928	NA	5e-08	34469753
rs11673000	Lymphocyte-to-monocyte ratio	rs73036517	chr19:45241584	A=0.748, G=0.252	0.986928	NA	6e-41	34469753
rs11673000	Mean arterial pressure	rs73036520	chr19:45246226	C=0.249, G=0.751	0.954497	0.0163	6e-10	34594039
rs11673000	Mean bone marrow fat fraction of lumbar vertebrae 1-5	rs73036519	chr19:45245104	C=0.278, G=0.722	0.816698	0.0614604	1e-15	40796918
rs11673000	Mean bone marrow fat fraction of thoracic vertebrae 8-12	rs73036519	chr19:45245104	C=0.278, G=0.722	0.816698	0.0649779	3e-17	40796918
rs11673000	Mean platelet volume	rs17356664	chr19:45237513	C=0.715, T=0.285	0.802884	0.0165877	2e-11	32888494
rs11673000	monocyte (absolute count, maximum, inv-norm transformed)	rs74444983	chr19:45242349	C=0.252, T=0.748	0.986928	0.04542	2e-30	39024449
rs11673000	monocyte (absolute count, mean, inv-norm transformed)	rs74444983	chr19:45242349	C=0.252, T=0.748	0.986928	0.06625	4e-54	39024449
rs11673000	monocyte (absolute count, minimum, inv-norm transformed)	rs74444983	chr19:45242349	C=0.252, T=0.748	0.986928	0.05759	3e-48	39024449
rs11673000	monocyte (fraction, mean, inv-norm transformed)	rs74444983	chr19:45242349	C=0.252, T=0.748	0.986928	0.03532	7e-18	39024449
rs11673000	monocyte (fraction, mean, inv-norm transformed)	rs7255933	chr19:45263471	A=0.252, G=0.748	0.910301	0.03408	1e-21	39024449
rs11673000	monocyte (fraction, minimum, inv-norm transformed)	rs74444983	chr19:45242349	C=0.252, T=0.748	0.986928	0.03268	2e-18	39024449
rs11673000	monocyte (fraction, minimum, inv-norm transformed)	rs7255933	chr19:45263471	A=0.252, G=0.748	0.910301	0.02983	9e-18	39024449
rs11673000	Monocyte count	rs11666251	chr19:45238351	C=0.252, T=0.748	1	0.058	4e-14	39414775
rs11673000	Monocyte count	rs145605569	chr19:45239644	C=0.748, T=0.252	0.986928	NA	3e-216	32888493
rs11673000	Monocyte count	rs143273199	chr19:45241294	C=0.252, T=0.748	0.986928	NA	7e-72	34469753
rs11673000	Monocyte count	rs143273199	chr19:45241294	C=0.252, T=0.748	0.986928	0.066784	9e-213	32888493
rs11673000	Monocyte count	rs73036517	chr19:45241584	A=0.748, G=0.252	0.986928	0.0558	2e-98	34594039
rs11673000	Monocyte count	rs73036517	chr19:45241584	A=0.748, G=0.252	0.986928	0.067019	4e-154	32888494
rs11673000	Monocyte count	rs12459847	chr19:45247899	C=0.249, G=0.751	0.954497	0.0646715	1e-55	27863252
rs11673000	Monocyte count (UKB data field 30130)	rs73036517	chr19:45241584	A=0.748, G=0.252	0.986928	0.05055	8e-130	39789286
rs11673000	Monocyte percentage of white cells	rs73036520	chr19:45246226	C=0.249, G=0.751	0.954497	0.0280154	1e-11	27863252
rs11673000	Myeloid white cell count	rs73036517	chr19:45241584	A=0.748, G=0.252	0.986928	0.0556092	3e-41	27863252
rs11673000	Myocardial infarction	rs11673000	chr19:45238753	C=0.748, G=0.252	1	0.9618	6e-06	38072966
rs11673000	NELL2 protein levels	rs7255933	chr19:45263471	A=0.252, G=0.748	0.910301	0.0378542	1e-12	39789286
rs11673000	neutrophil (absolute count, mean, inv-norm transformed)	rs74444983	chr19:45242349	C=0.252, T=0.748	0.986928	0.0322	5e-17	39024449
rs11673000	neutrophil (absolute count, minimum, inv-norm transformed)	rs74444983	chr19:45242349	C=0.252, T=0.748	0.986928	0.0327	4e-18	39024449
rs11673000	Neutrophil count	rs11666251	chr19:45238351	C=0.252, T=0.748	1	0.0381	1e-44	34594039
rs11673000	Neutrophil count	rs11673093	chr19:45238836	A=0.252, G=0.748	1	0.0475596	6e-79	32888494
rs11673000	Neutrophil count	rs11673093	chr19:45238836	A=0.252, G=0.748	1	NA	6e-37	34469753
rs11673000	Neutrophil count	rs11673093	chr19:45238836	A=0.252, G=0.748	1	0.048844	1e-109	32888493
rs11673000	Neutrophil count	rs11673093	chr19:45238836	A=0.252, G=0.748	1	NA	1e-108	32888493
rs11673000	Neutrophil count	rs73036517	chr19:45241584	A=0.748, G=0.252	0.986928	0.048525	4e-32	27863252
rs11673000	Neutrophil percentage of white cells	rs11666251	chr19:45238351	C=0.252, T=0.748	1	0.0159697	3e-10	32888494
rs11673000	Neutrophill count (UKB data field 30140)	rs11673093	chr19:45238836	A=0.252, G=0.748	1	0.0364803	7e-62	39789286
rs11673000	Parental longevity (father's attained age)	rs74444983	chr19:45242349	C=0.252, T=0.748	0.986928	0.0143	9e-09	29227965
rs11673000	Participation in an health questionnaire (not invited vs invited)	rs12459847	chr19:45247899	C=0.249, G=0.751	0.954497	0.994	4e-09	33563987
rs11673000	Platelet count	rs17356664	chr19:45237513	C=0.715, T=0.285	0.802884	2.599	4e-10	22139419
rs11673000	Platelet count	rs11673000	chr19:45238753	C=0.748, G=0.252	1	NA	2e-116	32888493
rs11673000	Platelet count	rs11673093	chr19:45238836	A=0.252, G=0.748	1	0.048021	6e-116	32888493
rs11673000	Platelet count	rs73036520	chr19:45246226	C=0.249, G=0.751	0.954497	0.0393848	2e-49	32888494
rs11673000	Platelet count	rs12459847	chr19:45247899	C=0.249, G=0.751	0.954497	0.0515897	2e-34	27863252
rs11673000	Platelet count	rs117955557	chr19:45252110	G=0.752, T=0.248	0.935248	NA	1e-45	34469753
rs11673000	platelet count (mean, inv-norm transformed)	rs12459847	chr19:45247899	C=0.249, G=0.751	0.954497	0.06292	4e-50	39024449
rs11673000	platelet count (mean, inv-norm transformed)	rs12459847	chr19:45247899	C=0.249, G=0.751	0.954497	0.06268	9e-80	39024449
rs11673000	platelet count (minimum, inv-norm transformed)	rs12459847	chr19:45247899	C=0.249, G=0.751	0.954497	0.05663	8e-47	39024449
rs11673000	platelet count (minimum, inv-norm transformed)	rs12459847	chr19:45247899	C=0.249, G=0.751	0.954497	0.05468	4e-66	39024449
rs11673000	Platelet crit (UKB data field 30090)	rs151165225	chr19:45257662	C=0.749, T=0.251	0.916445	0.0304007	7e-51	39789286
rs11673000	Platelet distribution width	rs73036519	chr19:45245104	C=0.278, G=0.722	0.816698	0.0267944	9e-27	32888494
rs11673000	Plateletcrit	rs12459847	chr19:45247899	C=0.249, G=0.751	0.954497	0.0452408	9e-27	27863252
rs11673000	Plateletcrit	rs151165225	chr19:45257662	C=0.749, T=0.251	0.916445	0.0419937	6e-59	32888494
rs11673000	Red blood cell count	rs73036519	chr19:45245104	C=0.278, G=0.722	0.816698	0.0149969	9e-10	32888494
rs11673000	Red blood cell erythrocyte distribution width (UKB data field 30070)	rs11673000	chr19:45238753	C=0.748, G=0.252	1	0.0166891	1e-14	39789286
rs11673000	Red cell distribution width	rs11673000	chr19:45238753	C=0.748, G=0.252	1	NA	1e-18	30595370
rs11673000	Reticulocyte count (UKB data field 30250)	rs74444983	chr19:45242349	C=0.252, T=0.748	0.986928	0.015362	2e-12	39789286
rs11673000	Sex hormone-binding globulin levels	rs73036519	chr19:45245104	C=0.278, G=0.722	0.816698	0.0180838	2e-07	35192695
rs11673000	Sex hormone-binding globulin levels	rs73036519	chr19:45245104	C=0.278, G=0.722	0.816698	5.171	2e-07	35192695
rs11673000	Sex hormone-binding globulin levels	rs73036519	chr19:45245104	C=0.278, G=0.722	0.816698	0.0115917	6e-14	32042192
rs11673000	Sex hormone-binding globulin levels	rs73036519	chr19:45245104	C=0.278, G=0.722	0.816698	0.94	5e-10	34321204
rs11673000	Sex hormone-binding globulin levels adjusted for BMI	rs73036519	chr19:45245104	C=0.278, G=0.722	0.816698	0.00855634	7e-10	32042192
rs11673000	Sex hormone-binding globulin levels adjusted for BMI and heel estimated bone mineral density	rs17356664	chr19:45237513	C=0.715, T=0.285	0.802884	NA	3e-15	37615194
rs11673000	Sex hormone-binding globulin levels and heel estimated bone mineral density	rs17356664	chr19:45237513	C=0.715, T=0.285	0.802884	NA	7e-20	37615194
rs11673000	Sum basophil neutrophil counts	rs73036517	chr19:45241584	A=0.748, G=0.252	0.986928	0.0481915	1e-31	27863252
rs11673000	Sum eosinophil basophil counts	rs11669910	chr19:45238075	A=0.748, T=0.252	1	0.0331184	1e-15	27863252
rs11673000	Sum neutrophil eosinophil counts	rs73036517	chr19:45241584	A=0.748, G=0.252	0.986928	0.0508198	5e-35	27863252
rs11673000	Systolic blood pressure	rs11669915	chr19:45238095	A=0.748, G=0.252	1	0.2206	4e-15	38689001
rs11673000	Systolic blood pressure	rs74444983	chr19:45242349	C=0.252, T=0.748	0.986928	0.0159076	6e-13	39134668
rs11673000	Systolic blood pressure	rs73036519	chr19:45245104	C=0.278, G=0.722	0.816698	NA	4e-10	30595370
rs11673000	Systolic blood pressure	rs117955557	chr19:45252110	G=0.752, T=0.248	0.935248	0.2735	4e-11	35762941
rs11673000	Systolic blood pressure (MTAG)	rs7255933	chr19:45263471	A=0.252, G=0.748	0.910301	0.012786	4e-11	39537608
rs11673000	Systolic blood pressure (UKB data field 4080)	rs11669915	chr19:45238095	A=0.748, G=0.252	1	0.0143105	1e-11	39789286
rs11673000	Thyroid stimulating hormone levels	rs117955557	chr19:45252110	G=0.752, T=0.248	0.935248	0.0185	1e-10	37872160
rs11673000	Total protein levels (UKB data field 30860)	rs74444983	chr19:45242349	C=0.252, T=0.748	0.986928	0.0190064	3e-17	39789286
rs11673000	White blood cell count	rs11673093	chr19:45238836	A=0.252, G=0.748	1	0.0535094	2e-99	32888494
rs11673000	White blood cell count	rs11673093	chr19:45238836	A=0.252, G=0.748	1	NA	2e-77	30595370
rs11673000	White blood cell count	rs11673093	chr19:45238836	A=0.252, G=0.748	1	0.0413	4e-63	40436827
rs11673000	White blood cell count	rs145605569	chr19:45239644	C=0.748, T=0.252	0.986928	NA	3e-139	32888493
rs11673000	White blood cell count	rs73036517	chr19:45241584	A=0.748, G=0.252	0.986928	0.052727	1e-137	32888493
rs11673000	White blood cell count	rs7255933	chr19:45263471	A=0.252, G=0.748	0.910301	0.0543059	4e-40	27863252
rs11673000	white blood cell count (WBC, maximum, inv-norm transformed)	rs74444983	chr19:45242349	C=0.252, T=0.748	0.986928	0.02845	7e-16	39024449
rs11673000	white blood cell count (WBC, maximum, inv-norm transformed)	rs7255933	chr19:45263471	A=0.252, G=0.748	0.910301	0.02918	6e-22	39024449
rs11673000	white blood cell count (WBC, mean, inv-norm transformed)	rs74444983	chr19:45242349	C=0.252, T=0.748	0.986928	0.04708	4e-47	39024449
rs11673000	white blood cell count (WBC, mean, inv-norm transformed)	rs74444983	chr19:45242349	C=0.252, T=0.748	0.986928	0.04461	3e-31	39024449
rs11673000	white blood cell count (WBC, minimum, inv-norm transformed)	rs74444983	chr19:45242349	C=0.252, T=0.748	0.986928	0.04373	3e-33	39024449
rs11673000	white blood cell count (WBC, minimum, inv-norm transformed)	rs7255933	chr19:45263471	A=0.252, G=0.748	0.910301	0.04479	8e-47	39024449
rs11673000	WIF1 protein levels	rs11669915	chr19:45238095	A=0.748, G=0.252	1	0.0363208	1e-11	39789286
rs12034766	Abdominal size (multivariate analysis)	rs717795	chr1:3053900	C=0.186, T=0.814	0.840349	NA	4e-14	40796553
rs12034766	Albumin levels	rs4576609	chr1:3021701	C=0.833, T=0.167	0.9224	0.0119	9e-10	40436827
rs12034766	Body composition (MOSTest)	rs72630906	chr1:3044459	A=0.165, C=0.835	0.956629	6.82	9e-12	36402844
rs12034766	Coronary artery disease	rs10909862	chr1:3020251	A=0.811, G=0.189	0.835109	0.043	2e-07	29212778
rs12034766	Height	rs41334845	chr1:3033806	G=0.835, T=0.165	0.956629	0.0041	7e-06	36224396
rs12034766	High density lipoprotein cholesterol levels	rs55775305	chr1:3058555	C=0.835, G=0.165	0.905292	NA	3e-08	34887591
rs12034766	Monocyte count	rs2993481	chr1:3056869	A=0.817, T=0.183	0.854485	0.0206023	4e-13	32888494
rs12034766	Monocyte count	rs2072732	chr1:3063713	C=0.184, T=0.816	0.831829	0.021259	2e-18	32888493
rs12034766	Monocyte count	rs2072732	chr1:3063713	C=0.184, T=0.816	0.831829	NA	3e-16	32888493
rs12034766	Monocyte count	rs72630915	chr1:3064014	C=0.83, T=0.17	0.872875	0.0172	1e-08	34594039
rs12034766	Plateletcrit	rs2072732	chr1:3063713	C=0.184, T=0.816	0.831829	0.0361967	1e-14	27863252
rs12034766	Waist circumference adjusted for body mass index	rs72630911	chr1:3057500	A=0.835, G=0.165	0.905292	NA	1e-09	31669095
rs12034766	Waist-hip index	rs2993481	chr1:3056869	A=0.817, T=0.183	0.854485	0.02369	5e-11	34021172
rs12034766	Waist-hip ratio	rs2993481	chr1:3056869	A=0.817, T=0.183	0.854485	NA	5e-08	30575882
rs12034766	Waist-hip ratio	rs2993481	chr1:3056869	A=0.817, T=0.183	0.854485	NA	1e-17	30595370
rs12034766	Waist-to-hip ratio adjusted for BMI	rs2993481	chr1:3056869	A=0.817, T=0.183	0.854485	0.0195	2e-17	30239722
rs12034766	Waist-to-hip ratio adjusted for BMI	rs2993481	chr1:3056869	A=0.817, T=0.183	0.854485	0.021	9e-20	30575882
rs12034766	Waist-to-hip ratio adjusted for BMI	rs2993481	chr1:3056869	A=0.817, T=0.183	0.854485	NA	4e-18	31669095
rs12034766	Waist-to-hip ratio adjusted for BMI	rs2993481	chr1:3056869	A=0.817, T=0.183	0.854485	0.0239756	3e-11	34021172
rs12975577	Mean reticulocyte volume	rs12975577	chr19:33264458	C=0.557, T=0.443	1	0.0269323	2e-29	32888494
rs12975577	Platelet count	rs12975577	chr19:33264458	C=0.557, T=0.443	1	0.0157	1e-21	40436827
rs12975577	Platelet count (UKB data field 30080)	rs12975577	chr19:33264458	C=0.557, T=0.443	1	0.0121486	3e-12	39789286
rs2163952	Basophil (fraction, maximum, inv-norm transformed)	rs13277237	chr8:129592317	A=0.571, G=0.429	0.97997	0.04191	3e-12	39024449
rs2163952	Basophil (fraction, mean, inv-norm transformed)	rs13277237	chr8:129592317	A=0.571, G=0.429	0.97997	0.04705	1e-15	39024449
rs2163952	Blood cell traits latent factor 7 (white cell)	rs1865223	chr8:129594230	G=0.428, T=0.572	0.984934	NA	3e-24	40220762
rs2163952	CLEC11A protein levels	rs13277237	chr8:129592317	A=0.571, G=0.429	0.97997	0.0490444	4e-18	39789286
rs2163952	CLEC4C protein levels	rs10107630	chr8:129591389	C=0.425, T=0.575	0.959883	0.0500508	3e-41	39789286
rs2163952	CLEC4D protein levels	rs13277237	chr8:129592317	A=0.571, G=0.429	0.97997	0.0384209	8e-14	39789286
rs2163952	CLEC5A protein levels	rs1991866	chr8:129611859	C=0.584, G=0.416	0.906103	0.0348908	2e-12	39789286
rs2163952	CLEC6A protein levels	rs62525616	chr8:129605834	C=0.425, T=0.575	0.979839	0.0432526	7e-17	39789286
rs2163952	CRISP3 protein levels	rs10107630	chr8:129591389	C=0.425, T=0.575	0.959883	0.0463591	1e-26	39789286
rs2163952	CSF3R protein levels	rs13277237	chr8:129592317	A=0.571, G=0.429	0.97997	0.0469074	8e-17	39789286
rs2163952	eosinophil (fraction, mean, inv-norm transformed)	rs13277237	chr8:129592317	A=0.571, G=0.429	0.97997	0.04326	9e-17	39024449
rs2163952	FCAR protein levels	rs4407843	chr8:129597122	A=0.428, C=0.572	0.984934	0.0314921	4e-12	39789286
rs2163952	FLT3LG protein levels	rs1991866	chr8:129611859	C=0.584, G=0.416	0.906103	0.0412738	2e-15	39789286
rs2163952	Granulocyte percentage of myeloid white cells	rs28500514	chr8:129596822	C=0.575, T=0.425	1	0.0609276	2e-63	27863252
rs2163952	Mean corpuscular hemoglobin	rs10107630	chr8:129591389	C=0.425, T=0.575	0.959883	0.0256111	1e-12	27863252
rs2163952	Mean corpuscular hemoglobin	rs13277237	chr8:129592317	A=0.571, G=0.429	0.97997	NA	3e-31	30595370
rs2163952	Mean corpuscular hemoglobin	rs13277237	chr8:129592317	A=0.571, G=0.429	0.97997	0.02539	2e-38	32888493
rs2163952	Mean corpuscular hemoglobin	rs13277237	chr8:129592317	A=0.571, G=0.429	0.97997	0.0254717	7e-30	32888494
rs2163952	Mean corpuscular hemoglobin	rs2395906	chr8:129598547	A=0.573, G=0.427	0.979879	NA	2e-38	32888493
rs2163952	Mean corpuscular hemoglobin	rs35389394	chr8:129609008	C=0.423, T=0.577	0.98486	0.021	2e-25	34594039
rs2163952	mean corpuscular hemoglobin (MCH, maximum, inv-norm transformed)	rs12544501	chr8:129593685	C=0.573, T=0.427	0.989927	0.03001	1e-21	39024449
rs2163952	mean corpuscular hemoglobin (MCH, mean, inv-norm transformed)	rs12544501	chr8:129593685	C=0.573, T=0.427	0.989927	0.03029	6e-22	39024449
rs2163952	mean corpuscular hemoglobin (MCH, minimum, inv-norm transformed)	rs13277237	chr8:129592317	A=0.571, G=0.429	0.97997	0.03722	6e-39	39024449
rs2163952	mean corpuscular hemoglobin (MCH, minimum, inv-norm transformed)	rs12544501	chr8:129593685	C=0.573, T=0.427	0.989927	0.02694	4e-19	39024449
rs2163952	IL15 protein levels	rs1991866	chr8:129611859	C=0.584, G=0.416	0.906103	0.0415137	4e-14	39789286
rs2163952	Inflammatory bowel disease	rs13277237	chr8:129592317	A=0.571, G=0.429	0.97997	1.05559	1e-07	26192919
rs2163952	Inflammatory bowel disease	rs1991866	chr8:129611859	C=0.584, G=0.416	0.906103	1.054	2e-09	23128233
rs2163952	Inflammatory bowel disease	rs1991866	chr8:129611859	C=0.584, G=0.416	0.906103	NA	1e-06	28067908
rs2163952	Inflammatory bowel disease	rs1991866	chr8:129611859	C=0.584, G=0.416	0.906103	0.0525	2e-08	37156999
rs2163952	LCN2 protein levels	rs59697075	chr8:129605904	C=0.408, T=0.592	0.926103	0.0485013	2e-19	39789286
rs2163952	lymphocyte (fraction, maximum, inv-norm transformed)	rs13277237	chr8:129592317	A=0.571, G=0.429	0.97997	0.03643	2e-37	39024449
rs2163952	lymphocyte (fraction, mean, inv-norm transformed)	rs13277237	chr8:129592317	A=0.571, G=0.429	0.97997	0.03802	3e-41	39024449
rs2163952	lymphocyte (fraction, minimum, inv-norm transformed)	rs13277237	chr8:129592317	A=0.571, G=0.429	0.97997	0.02712	4e-25	39024449
rs2163952	Lymphocyte percentage (UKB data field 30180)	rs1865223	chr8:129594230	G=0.428, T=0.572	0.984934	0.0349015	2e-71	39789286
rs2163952	Lymphocyte percentage of white cells	rs1865223	chr8:129594230	G=0.428, T=0.572	0.984934	0.0405699	3e-72	32888494
rs2163952	Lymphocyte percentage of white cells	rs59697075	chr8:129605904	C=0.408, T=0.592	0.926103	0.0415514	3e-30	27863252
rs2163952	Lymphocyte-to-monocyte ratio	rs13277237	chr8:129592317	A=0.571, G=0.429	0.97997	NA	4e-183	34469753
rs2163952	Lysozyme C levels	rs7341546	chr8:129606265	A=0.423, T=0.577	0.98486	0.095	1e-11	34648354
rs2163952	Mean corpuscular haemoglobin (UKB data field 30050)	rs1991866	chr8:129611859	C=0.584, G=0.416	0.906103	0.0197179	9e-29	39789286
rs2163952	Mean corpuscular volume	rs10107630	chr8:129591389	C=0.425, T=0.575	0.959883	0.0310818	4e-18	27863252
rs2163952	Mean corpuscular volume	rs10107630	chr8:129591389	C=0.425, T=0.575	0.959883	0.0305537	2e-42	32888494
rs2163952	Mean corpuscular volume	rs13277237	chr8:129592317	A=0.571, G=0.429	0.97997	0.029313	6e-57	32888493
rs2163952	Mean corpuscular volume	rs13277237	chr8:129592317	A=0.571, G=0.429	0.97997	NA	5e-56	32888493
rs2163952	Mean corpuscular volume	rs35389394	chr8:129609008	C=0.423, T=0.577	0.98486	0.0242	3e-33	34594039
rs2163952	Mean corpuscular volume	rs1991866	chr8:129611859	C=0.584, G=0.416	0.906103	0.12	2e-28	34104963
rs2163952	mean corpuscular volume (MCV, maximum, inv-norm transformed)	rs12544501	chr8:129593685	C=0.573, T=0.427	0.989927	0.03509	1e-29	39024449
rs2163952	mean corpuscular volume (MCV, mean, inv-norm transformed)	rs12544501	chr8:129593685	C=0.573, T=0.427	0.989927	0.03454	7e-29	39024449
rs2163952	mean corpuscular volume (MCV, minimum, inv-norm transformed)	rs12544501	chr8:129593685	C=0.573, T=0.427	0.989927	0.03165	3e-25	39024449
rs2163952	Mean corpuscular volume (UKB data field 30040)	rs1991866	chr8:129611859	C=0.584, G=0.416	0.906103	0.0245012	6e-42	39789286
rs2163952	Mean reticulocyte volume	rs62525616	chr8:129605834	C=0.425, T=0.575	0.979839	0.0267269	1e-31	32888494
rs2163952	Mean reticulocyte volume (UKB data field 30260)	rs62525615	chr8:129605779	C=0.423, T=0.577	0.98486	0.0188384	7e-23	39789286
rs2163952	Mean sphered cell volume (UKB data field 30270)	rs1991866	chr8:129611859	C=0.584, G=0.416	0.906103	0.0209949	3e-28	39789286
rs2163952	Mean spheric corpuscular volume	rs1991866	chr8:129611859	C=0.584, G=0.416	0.906103	0.031872	3e-45	32888494
rs2163952	Mitochondrial DNA copy number (raw)	rs62525615	chr8:129605779	C=0.423, T=0.577	0.98486	0.027538	1e-14	37587338
rs2163952	monocyte (absolute count, maximum, inv-norm transformed)	rs10103048	chr8:129590035	A=0.406, C=0.594	0.887539	0.08329	2e-30	39024449
rs2163952	monocyte (absolute count, maximum, inv-norm transformed)	rs10103048	chr8:129590035	A=0.406, C=0.594	0.887539	0.1191	1E-323	39024449
rs2163952	monocyte (absolute count, maximum, inv-norm transformed)	rs13277237	chr8:129592317	A=0.571, G=0.429	0.97997	0.07543	3e-36	39024449
rs2163952	monocyte (absolute count, maximum, inv-norm transformed)	rs13277237	chr8:129592317	A=0.571, G=0.429	0.97997	0.1038	3e-229	39024449
rs2163952	monocyte (absolute count, mean, inv-norm transformed)	rs13277237	chr8:129592317	A=0.571, G=0.429	0.97997	0.09595	2e-39	39024449
rs2163952	monocyte (absolute count, mean, inv-norm transformed)	rs13277237	chr8:129592317	A=0.571, G=0.429	0.97997	0.09395	2e-57	39024449
rs2163952	monocyte (absolute count, mean, inv-norm transformed)	rs13277237	chr8:129592317	A=0.571, G=0.429	0.97997	0.1312	2E-319	39024449
rs2163952	monocyte (absolute count, minimum, inv-norm transformed)	rs13277237	chr8:129592317	A=0.571, G=0.429	0.97997	0.07392	2e-41	39024449
rs2163952	monocyte (absolute count, minimum, inv-norm transformed)	rs13277237	chr8:129592317	A=0.571, G=0.429	0.97997	0.07273	5e-24	39024449
rs2163952	monocyte (absolute count, minimum, inv-norm transformed)	rs13277237	chr8:129592317	A=0.571, G=0.429	0.97997	0.1008	1e-221	39024449
rs2163952	monocyte (fraction, maximum, inv-norm transformed)	rs13277237	chr8:129592317	A=0.571, G=0.429	0.97997	0.0746	2e-40	39024449
rs2163952	monocyte (fraction, maximum, inv-norm transformed)	rs13277237	chr8:129592317	A=0.571, G=0.429	0.97997	0.08288	1e-35	39024449
rs2163952	monocyte (fraction, maximum, inv-norm transformed)	rs13277237	chr8:129592317	A=0.571, G=0.429	0.97997	0.09658	3e-222	39024449
rs2163952	monocyte (fraction, mean, inv-norm transformed)	rs13277237	chr8:129592317	A=0.571, G=0.429	0.97997	0.09828	7e-52	39024449
rs2163952	monocyte (fraction, mean, inv-norm transformed)	rs13277237	chr8:129592317	A=0.571, G=0.429	0.97997	0.09209	8e-61	39024449
rs2163952	monocyte (fraction, mean, inv-norm transformed)	rs13277237	chr8:129592317	A=0.571, G=0.429	0.97997	0.1204	5e-298	39024449
rs2163952	monocyte (fraction, minimum, inv-norm transformed)	rs13277237	chr8:129592317	A=0.571, G=0.429	0.97997	0.06865	3e-27	39024449
rs2163952	monocyte (fraction, minimum, inv-norm transformed)	rs13277237	chr8:129592317	A=0.571, G=0.429	0.97997	0.06464	3e-31	39024449
rs2163952	monocyte (fraction, minimum, inv-norm transformed)	rs13277237	chr8:129592317	A=0.571, G=0.429	0.97997	0.08088	3e-161	39024449
rs2163952	Monocyte count	rs10103048	chr8:129590035	A=0.406, C=0.594	0.887539	0.127	4e-72	39414775
rs2163952	Monocyte count	rs13277237	chr8:129592317	A=0.571, G=0.429	0.97997	0.0609533	9e-44	34594039
rs2163952	Monocyte count	rs13277237	chr8:129592317	A=0.571, G=0.429	0.97997	NA	4e-187	34469753
rs2163952	Monocyte count	rs13277237	chr8:129592317	A=0.571, G=0.429	0.97997	0.071644	4e-51	32888493
rs2163952	Monocyte count	rs13277237	chr8:129592317	A=0.571, G=0.429	0.97997	0.073137	4e-10	34925446
rs2163952	Monocyte count	rs55964818	chr8:129593625	C=0.575, T=0.425	1	0.100534	3e-09	32888493
rs2163952	Monocyte count	rs12544501	chr8:129593685	C=0.573, T=0.427	0.989927	0.075337	3e-09	32888493
rs2163952	Monocyte count	rs2163952	chr8:129598143	C=0.425, T=0.575	1	0.130536	6E-475	32888494
rs2163952	Monocyte count	rs2395906	chr8:129598547	A=0.573, G=0.427	0.979879	NA	3E-702	32888493
rs2163952	Monocyte count	rs35389394	chr8:129609008	C=0.423, T=0.577	0.98486	0.07734	8e-41	29403010
rs2163952	Monocyte count	rs35389394	chr8:129609008	C=0.423, T=0.577	0.98486	0.0864	3E-377	34594039
rs2163952	Monocyte count	rs1991866	chr8:129611859	C=0.584, G=0.416	0.906103	0.0156	1e-10	25096241
rs2163952	Monocyte count	rs1991866	chr8:129611859	C=0.584, G=0.416	0.906103	0.032	5e-11	25096241
rs2163952	Monocyte count	rs1991866	chr8:129611859	C=0.584, G=0.416	0.906103	0.034	7e-08	25096241
rs2163952	Monocyte percentage of white cells	rs28500514	chr8:129596822	C=0.575, T=0.425	1	0.083356	7e-118	27863252
rs2163952	Monocyte percentage of white cells	rs13276769	chr8:129607873	A=0.573, G=0.427	0.979879	0.0756465	3e-182	32888494
rs2163952	Monocyte side fluorescence	rs1991866	chr8:129611859	C=0.584, G=0.416	0.906103	0.0899086	2e-35	37596262
rs2163952	Monocyte-lymphocyte ratio	rs1991866	chr8:129611859	C=0.584, G=0.416	0.906103	NA	2e-06	28193307
rs2163952	MPO protein levels	rs1865223	chr8:129594230	G=0.428, T=0.572	0.984934	0.061687	8e-28	39789286
rs2163952	Myeloid white cell count	rs59697075	chr8:129605904	C=0.408, T=0.592	0.926103	0.0479605	5e-39	27863252
rs2163952	Myeloperoxidase levels	rs10103048	chr8:129590035	A=0.406, C=0.594	0.887539	0.072	7e-19	33067605
rs2163952	neutrophil (absolute count, maximum, inv-norm transformed)	rs13277237	chr8:129592317	A=0.571, G=0.429	0.97997	0.03047	4e-25	39024449
rs2163952	neutrophil (absolute count, mean, inv-norm transformed)	rs13277237	chr8:129592317	A=0.571, G=0.429	0.97997	0.03943	1e-35	39024449
rs2163952	neutrophil (absolute count, minimum, inv-norm transformed)	rs59697075	chr8:129605904	C=0.408, T=0.592	0.926103	0.03896	8e-34	39024449
rs2163952	neutrophil (absolute count, minimum, inv-norm transformed)	rs59697075	chr8:129605904	C=0.408, T=0.592	0.926103	0.04358	3e-42	39024449
rs2163952	Neutrophil count	rs55964818	chr8:129593625	C=0.575, T=0.425	1	NA	5e-37	34469753
rs2163952	Neutrophil count	rs1865223	chr8:129594230	G=0.428, T=0.572	0.984934	0.0345	2e-58	34594039
rs2163952	Neutrophil count	rs1865223	chr8:129594230	G=0.428, T=0.572	0.984934	0.056	4e-15	39414775
rs2163952	Neutrophil count	rs59697075	chr8:129605904	C=0.408, T=0.592	0.926103	0.0370682	2e-57	32888494
rs2163952	Neutrophil count	rs59697075	chr8:129605904	C=0.408, T=0.592	0.926103	0.038247	6e-80	32888493
rs2163952	Neutrophil count	rs59697075	chr8:129605904	C=0.408, T=0.592	0.926103	NA	2e-93	32888493
rs2163952	Neutrophill count (UKB data field 30140)	rs59697075	chr8:129605904	C=0.408, T=0.592	0.926103	0.0306381	2e-55	39789286
rs2163952	Neutrophils and lymphocytes in blood (confirmatory factor analysis Factor 35)	rs12544501	chr8:129593685	C=0.573, T=0.427	0.989927	NA	3e-24	38965376
rs2163952	Neutrophil-to-lymphocyte ratio	rs4407843	chr8:129597122	A=0.428, C=0.572	0.984934	NA	1e-27	34469753
rs2163952	OSCAR protein levels	rs4407843	chr8:129597122	A=0.428, C=0.572	0.984934	0.0547672	2e-29	39789286
rs2163952	PGLYRP1 protein levels	rs59697075	chr8:129605904	C=0.408, T=0.592	0.926103	0.0433074	5e-16	39789286
rs2163952	PRTN3 protein levels	rs13277237	chr8:129592317	A=0.571, G=0.429	0.97997	0.0729712	4e-44	39789286
rs2163952	QPCT protein levels	rs13277237	chr8:129592317	A=0.571, G=0.429	0.97997	0.0522313	2e-22	39789286
rs2163952	Ras-related protein Rab-26 levels	rs10107630	chr8:129591389	C=0.425, T=0.575	0.959883	0.095	4e-12	34648354
rs2163952	Red blood cell count	rs10107630	chr8:129591389	C=0.425, T=0.575	0.959883	0.0219629	1e-09	27863252
rs2163952	Red blood cell count	rs2395905	chr8:129598493	C=0.573, T=0.427	0.979879	0.0183	4e-26	34594039
rs2163952	Red blood cell count	rs2395906	chr8:129598547	A=0.573, G=0.427	0.979879	NA	4e-34	30595370
rs2163952	Red blood cell count	rs6989110	chr8:129603606	C=0.573, T=0.427	0.979879	NA	1e-44	32888493
rs2163952	Red blood cell count	rs1991866	chr8:129611859	C=0.584, G=0.416	0.906103	0.0259531	1e-30	32888494
rs2163952	Red blood cell count	rs1991866	chr8:129611859	C=0.584, G=0.416	0.906103	0.025112	3e-40	32888493
rs2163952	Red blood cell count	rs1991866	chr8:129611859	C=0.584, G=0.416	0.906103	0.0106	6e-22	40436827
rs2163952	red blood cell count (RBC, maximum, inv-norm transformed)	rs12544501	chr8:129593685	C=0.573, T=0.427	0.989927	0.02734	1e-21	39024449
rs2163952	red blood cell count (RBC, mean, inv-norm transformed)	rs10103048	chr8:129590035	A=0.406, C=0.594	0.887539	0.02362	1e-18	39024449
rs2163952	red blood cell count (RBC, minimum, inv-norm transformed)	rs13277237	chr8:129592317	A=0.571, G=0.429	0.97997	0.01836	6e-13	39024449
rs2163952	Red blood cell erythrocyte count (UKB data field 30010)	rs1991866	chr8:129611859	C=0.584, G=0.416	0.906103	0.0178963	2e-28	39789286
rs2163952	Resistin levels	rs10103048	chr8:129590035	A=0.406, C=0.594	0.887539	0.0553	7e-12	33067605
rs2163952	RETN protein levels	rs10103048	chr8:129590035	A=0.406, C=0.594	0.887539	0.0697205	8e-38	39789286
rs2163952	Severe COVID-19 or rheumatoid arthritis (MTAG)	rs10107630	chr8:129591389	C=0.425, T=0.575	0.959883	NA	2e-08	36762574
rs2163952	SIRPB1 protein levels	rs59697075	chr8:129605904	C=0.408, T=0.592	0.926103	0.0398495	7e-24	39789286
rs2163952	Stem Cell Growth Factor-alpha levels	rs1865223	chr8:129594230	G=0.428, T=0.572	0.984934	0.096	1e-12	34648354
rs2163952	TCL1A protein levels	rs10107630	chr8:129591389	C=0.425, T=0.575	0.959883	0.066947	1e-37	39789286
rs2163952	Ulcerative colitis	rs1991866	chr8:129611859	C=0.584, G=0.416	0.906103	NA	2e-06	28067908
rs2163952	Ulcerative colitis	rs1991866	chr8:129611859	C=0.584, G=0.416	0.906103	0.0556	2e-06	37156999
rs2163952	VSTM1 protein levels	rs1865223	chr8:129594230	G=0.428, T=0.572	0.984934	0.0318789	3e-12	39789286
rs2163952	White blood cell count	rs10103048	chr8:129590035	A=0.406, C=0.594	0.887539	0.049	2e-11	39414775
rs2163952	White blood cell count	rs55964818	chr8:129593625	C=0.575, T=0.425	1	NA	3e-55	30595370
rs2163952	White blood cell count	rs10098310	chr8:129601368	A=0.575, G=0.425	0.979839	0.0338	3e-20	21738480
rs2163952	White blood cell count	rs59697075	chr8:129605904	C=0.408, T=0.592	0.926103	0.033	2e-61	34594039
rs2163952	White blood cell count	rs59697075	chr8:129605904	C=0.408, T=0.592	0.926103	0.0305415	2e-30	32888494
rs2163952	White blood cell count	rs59697075	chr8:129605904	C=0.408, T=0.592	0.926103	0.038736	2e-85	32888493
rs2163952	White blood cell count	rs59697075	chr8:129605904	C=0.408, T=0.592	0.926103	NA	5e-101	32888493
rs2163952	White blood cell count (monocyte)	rs13277237	chr8:129592317	A=0.571, G=0.429	0.97997	0.0099	6e-12	28158719
rs2163952	White blood cell count (monocyte)	rs13277237	chr8:129592317	A=0.571, G=0.429	0.97997	0.0939	1e-16	34107879
rs2163952	White blood cell count (monocyte)	rs1991866	chr8:129611859	C=0.584, G=0.416	0.906103	0.028	8e-10	28158719
rs2163952	white blood cell count (WBC, maximum, inv-norm transformed)	rs13277237	chr8:129592317	A=0.571, G=0.429	0.97997	0.03383	2e-32	39024449
rs2163952	white blood cell count (WBC, maximum, inv-norm transformed)	rs59697075	chr8:129605904	C=0.408, T=0.592	0.926103	0.0446	4e-55	39024449
rs2163952	white blood cell count (WBC, mean, inv-norm transformed)	rs59697075	chr8:129605904	C=0.408, T=0.592	0.926103	0.05925	6e-89	39024449
rs2163952	white blood cell count (WBC, mean, inv-norm transformed)	rs59697075	chr8:129605904	C=0.408, T=0.592	0.926103	0.04418	1e-43	39024449
rs2163952	white blood cell count (WBC, minimum, inv-norm transformed)	rs59697075	chr8:129605904	C=0.408, T=0.592	0.926103	0.04882	3e-62	39024449
rs2163952	white blood cell count (WBC, minimum, inv-norm transformed)	rs59697075	chr8:129605904	C=0.408, T=0.592	0.926103	0.03929	3e-38	39024449
rs218264	Blood cell traits latent factor 2 (red cell)	rs218264	chr4:54542708	A=0.756, T=0.244	1	NA	3e-25	40220762
rs218264	Blood cell traits latent factor 6 (red cell (and basophil))	rs218264	chr4:54542708	A=0.756, T=0.244	1	NA	3e-09	40220762
rs218264	CRISP3 protein levels	rs218264	chr4:54542708	A=0.756, T=0.244	1	0.0541897	3e-27	39789286
rs218264	DEFA1 or DEFA1B protein levels	rs218264	chr4:54542708	A=0.756, T=0.244	1	0.043738	8e-13	39789286
rs218264	EPO protein levels	rs218264	chr4:54542708	A=0.756, T=0.244	1	0.0661068	2e-24	39789286
rs218264	FLT3LG protein levels	rs218264	chr4:54542708	A=0.756, T=0.244	1	0.0566531	1e-22	39789286
rs218264	Haemoglobin concentration (UKB data field 30020)	rs218264	chr4:54542708	A=0.756, T=0.244	1	0.0338845	6e-74	39789286
rs218264	Hematocrit	rs218264	chr4:54542708	A=0.756, T=0.244	1	0.042903	2e-25	27863252
rs218264	Hematocrit	rs218264	chr4:54542708	A=0.756, T=0.244	1	0.0312589	7e-20	32888494
rs218264	Hematocrit	rs218264	chr4:54542708	A=0.756, T=0.244	1	NA	1e-128	32888493
rs218264	Hematocrit	rs218264	chr4:54542708	A=0.756, T=0.244	1	0.046561	1e-104	32888493
rs218264	Hematocrit	rs218264	chr4:54542708	A=0.756, T=0.244	1	0.0319	6e-144	40436827
rs218264	hematocrit (maximum, inv-norm transformed)	rs218264	chr4:54542708	A=0.756, T=0.244	1	0.05668	1e-87	39024449
rs218264	hematocrit (maximum, inv-norm transformed)	rs218264	chr4:54542708	A=0.756, T=0.244	1	0.05583	8e-20	39024449
rs218264	hematocrit (maximum, inv-norm transformed)	rs218264	chr4:54542708	A=0.756, T=0.244	1	0.0402	1e-18	39024449
rs218264	hematocrit (maximum, inv-norm transformed)	rs218264	chr4:54542708	A=0.756, T=0.244	1	0.06981	6e-117	39024449
rs218264	hematocrit (mean, inv-norm transformed)	rs218264	chr4:54542708	A=0.756, T=0.244	1	0.05087	2e-75	39024449
rs218264	hematocrit (mean, inv-norm transformed)	rs218264	chr4:54542708	A=0.756, T=0.244	1	0.05282	1e-17	39024449
rs218264	hematocrit (mean, inv-norm transformed)	rs218264	chr4:54542708	A=0.756, T=0.244	1	0.03797	2e-18	39024449
rs218264	hematocrit (mean, inv-norm transformed)	rs218264	chr4:54542708	A=0.756, T=0.244	1	0.06093	3e-89	39024449
rs218264	hematocrit (minimum, inv-norm transformed)	rs218264	chr4:54542708	A=0.756, T=0.244	1	0.03895	9e-50	39024449
rs218264	hematocrit (minimum, inv-norm transformed)	rs218264	chr4:54542708	A=0.756, T=0.244	1	0.04264	8e-12	39024449
rs218264	hematocrit (minimum, inv-norm transformed)	rs218264	chr4:54542708	A=0.756, T=0.244	1	0.03174	5e-14	39024449
rs218264	Hemoglobin	rs218264	chr4:54542708	A=0.756, T=0.244	1	0.0325	1e-68	34594039
rs218264	Hemoglobin	rs218264	chr4:54542708	A=0.756, T=0.244	1	0.0400852	1e-51	32888494
rs218264	hemoglobin (maximum, inv-norm transformed)	rs218264	chr4:54542708	A=0.756, T=0.244	1	0.05396	3e-74	39024449
rs218264	hemoglobin (maximum, inv-norm transformed)	rs218264	chr4:54542708	A=0.756, T=0.244	1	0.04479	6e-14	39024449
rs218264	hemoglobin (maximum, inv-norm transformed)	rs218264	chr4:54542708	A=0.756, T=0.244	1	0.03108	2e-12	39024449
rs218264	hemoglobin (maximum, inv-norm transformed)	rs218264	chr4:54542708	A=0.756, T=0.244	1	0.04389	7e-57	39024449
rs218264	hemoglobin (mean, inv-norm transformed)	rs218264	chr4:54542708	A=0.756, T=0.244	1	0.04304	2e-12	39024449
rs218264	hemoglobin (mean, inv-norm transformed)	rs218264	chr4:54542708	A=0.756, T=0.244	1	0.02871	2e-12	39024449
rs218264	High fluorescent percentage of reticulocytes	rs218264	chr4:54542708	A=0.756, T=0.244	1	0.0650434	8e-15	37596262
rs218264	Interleukin-7 levels	rs218247	chr4:54531569	C=0.209, G=0.791	0.80749	0.1352	2e-06	27989323
rs218264	LCN2 protein levels	rs218264	chr4:54542708	A=0.756, T=0.244	1	0.0581799	2e-21	39789286
rs218264	Low fluorescent percentage of reticulocytes	rs218264	chr4:54542708	A=0.756, T=0.244	1	0.0640934	4e-15	37596262
rs218264	Low-density lipoprotein levels	rs218264	chr4:54542708	A=0.756, T=0.244	1	0.0105	8e-09	40436827
rs218264	Lymphocyte percentage of white cells	rs218243	chr4:54530155	A=0.791, G=0.209	0.80749	0.0278259	2e-09	27863252
rs218264	hemoglobin (mean, inv-norm transformed)	rs218264	chr4:54542708	A=0.756, T=0.244	1	0.03863	3e-48	39024449
rs218264	hemoglobin (minimum, inv-norm transformed)	rs218264	chr4:54542708	A=0.756, T=0.244	1	0.02899	1e-31	39024449
rs218264	Hemoglobin concentration	rs218246	chr4:54531351	C=0.791, G=0.209	0.80749	0.038927	2e-21	32888493
rs218264	Hemoglobin concentration	rs218264	chr4:54542708	A=0.756, T=0.244	1	0.0339522	2e-16	27863252
rs218264	Hemoglobin concentration	rs218264	chr4:54542708	A=0.756, T=0.244	1	NA	2e-98	32888493
rs218264	Hemoglobin concentration	rs218264	chr4:54542708	A=0.756, T=0.244	1	0.041517	2e-83	32888493
rs218264	Hemoglobin levels	rs218246	chr4:54531351	C=0.791, G=0.209	0.80749	0.0347381	2e-37	40436827
rs218264	Hemoglobin levels	rs218264	chr4:54542708	A=0.756, T=0.244	1	0.037	9e-50	32327693
rs218264	Hemoglobin levels	rs218264	chr4:54542708	A=0.756, T=0.244	1	0.035	3e-145	40436827
rs218264	Mean corpuscular hemoglobin	rs218246	chr4:54531351	C=0.791, G=0.209	0.80749	NA	4E-513	32888493
rs218264	Mean corpuscular hemoglobin	rs218246	chr4:54531351	C=0.791, G=0.209	0.80749	0.109128	4e-125	32888493
rs218264	Mean corpuscular hemoglobin	rs218256	chr4:54536242	C=0.792, G=0.208	0.801383	0.114297	4e-12	32888493
rs218264	Mean corpuscular hemoglobin	rs218259	chr4:54539781	A=0.791, G=0.209	0.80749	0.106221	8e-152	34594039
rs218264	Mean corpuscular hemoglobin	rs218264	chr4:54542708	A=0.756, T=0.244	1	0.0543887	3e-43	32888494
rs218264	Mean corpuscular hemoglobin concentration	rs218264	chr4:54542708	A=0.756, T=0.244	1	NA	6e-13	32888493
rs218264	Mean corpuscular volume	rs218238	chr4:54528857	A=0.791, T=0.209	0.80749	0.1147	3e-126	29403010
rs218264	Mean corpuscular volume	rs218239	chr4:54528935	A=0.209, T=0.791	0.80749	0.108256	7E-533	32888493
rs218264	Mean corpuscular volume	rs218243	chr4:54530155	A=0.791, G=0.209	0.80749	NA	4E-660	32888493
rs218264	Mean corpuscular volume	rs218246	chr4:54531351	C=0.791, G=0.209	0.80749	0.116669	2e-144	32888493
rs218264	Mean corpuscular volume	rs218256	chr4:54536242	C=0.792, G=0.208	0.801383	0.115317	2e-161	27863252
rs218264	Mean corpuscular volume	rs218256	chr4:54536242	C=0.792, G=0.208	0.801383	0.122857	8e-14	32888493
rs218264	Mean corpuscular volume	rs218264	chr4:54542708	A=0.756, T=0.244	1	0.1065	2E-479	34594039
rs218264	Mean corpuscular volume	rs218264	chr4:54542708	A=0.756, T=0.244	1	0.46	9e-287	34104963
rs218264	Mean corpuscular volume	rs218264	chr4:54542708	A=0.756, T=0.244	1	0.120191	5e-15	32888493
rs218264	Mean corpuscular volume	rs218264	chr4:54542708	A=0.756, T=0.244	1	0.113808	3e-51	32888494
rs218264	Mean corpuscular volume	rs218264	chr4:54542708	A=0.756, T=0.244	1	0.111506	2e-167	40436827
rs218264	mean corpuscular volume (MCV, maximum, inv-norm transformed)	rs218264	chr4:54542708	A=0.756, T=0.244	1	0.1266	1E-310	39024449
rs218264	mean corpuscular volume (MCV, mean, inv-norm transformed)	rs218264	chr4:54542708	A=0.756, T=0.244	1	0.1321	1E-323	39024449
rs218264	Mean reticulocyte volume	rs218264	chr4:54542708	A=0.756, T=0.244	1	0.052867	1e-39	32888494
rs218264	Mean reticulocyte volume (UKB data field 30260)	rs218264	chr4:54542708	A=0.756, T=0.244	1	0.0795143	1e-291	39789286
rs218264	Mean sphered cell volume (UKB data field 30270)	rs218264	chr4:54542708	A=0.756, T=0.244	1	0.0710084	6e-237	39789286
rs218264	Mean spheric corpuscular volume	rs218264	chr4:54542708	A=0.756, T=0.244	1	0.0531283	2e-40	32888494
rs218264	Microcytic percentage of red cells	rs218264	chr4:54542708	A=0.756, T=0.244	1	0.102204	1e-36	37596262
rs218264	neutrophil (absolute count, mean, inv-norm transformed)	rs218264	chr4:54542708	A=0.756, T=0.244	1	0.03446	7e-23	39024449
rs218264	neutrophil (absolute count, minimum, inv-norm transformed)	rs218264	chr4:54542708	A=0.756, T=0.244	1	0.02767	5e-16	39024449
rs218264	neutrophil (absolute count, minimum, inv-norm transformed)	rs218264	chr4:54542708	A=0.756, T=0.244	1	0.03372	3e-21	39024449
rs218264	Neutrophil count	rs218252	chr4:54533037	G=0.791, T=0.209	0.80749	NA	1e-11	34469753
rs218264	Neutrophil count	rs218264	chr4:54542708	A=0.756, T=0.244	1	0.0303	2e-35	34594039
rs218264	Neutrophil count	rs218264	chr4:54542708	A=0.756, T=0.244	1	0.0370078	1e-46	32888494
rs218264	Neutrophil count	rs218264	chr4:54542708	A=0.756, T=0.244	1	0.031802	6e-46	32888493
rs218264	Neutrophil count	rs218264	chr4:54542708	A=0.756, T=0.244	1	NA	3e-49	32888493
rs218264	Neutrophil percentage of white cells	rs218243	chr4:54530155	A=0.791, G=0.209	0.80749	0.0298549	1e-10	27863252
rs218264	Neutrophill count (UKB data field 30140)	rs218264	chr4:54542708	A=0.756, T=0.244	1	0.0272386	4e-34	39789286
rs218264	Neutrophils and lymphocytes in blood (confirmatory factor analysis Factor 35)	rs218243	chr4:54530155	A=0.791, G=0.209	0.80749	NA	1e-14	38965376
rs218264	Neutrophil-to-lymphocyte ratio	rs218243	chr4:54530155	A=0.791, G=0.209	0.80749	NA	8e-11	34469753
rs218264	PGLYRP1 protein levels	rs218264	chr4:54542708	A=0.756, T=0.244	1	0.0495704	1e-16	39789286
rs218264	Platelet count	rs402083	chr4:54534440	A=0.791, G=0.209	0.80749	0.03035	7e-09	29403010
rs218264	Red blood cell count	rs218238	chr4:54528857	A=0.791, T=0.209	0.80749	0.09843	1e-93	29403010
rs218264	Red blood cell count	rs218238	chr4:54528857	A=0.791, T=0.209	0.80749	NA	2e-28	28017375
rs218264	Red blood cell count	rs218241	chr4:54529451	A=0.79, G=0.21	0.80091	0.097025	4e-125	32888493
rs218264	Red blood cell count	rs218247	chr4:54531569	C=0.209, G=0.791	0.80749	0.10328	7E-438	32888493
rs218264	Red blood cell count	rs170121	chr4:54540932	C=0.209, T=0.791	0.80749	0.103165	3e-127	27863252
rs218264	Red blood cell count	rs218264	chr4:54542708	A=0.756, T=0.244	1	0.0517828	3e-39	32888494
rs218264	Red blood cell count	rs218264	chr4:54542708	A=0.756, T=0.244	1	0.114369	1e-13	32888493
rs218264	red blood cell count (RBC, maximum, inv-norm transformed)	rs218264	chr4:54542708	A=0.756, T=0.244	1	0.07927	4e-56	39024449
rs218264	red blood cell count (RBC, maximum, inv-norm transformed)	rs218264	chr4:54542708	A=0.756, T=0.244	1	0.1156	8e-80	39024449
rs218264	red blood cell count (RBC, maximum, inv-norm transformed)	rs218264	chr4:54542708	A=0.756, T=0.244	1	0.1224	1E-323	39024449
rs218264	red blood cell count (RBC, mean, inv-norm transformed)	rs218264	chr4:54542708	A=0.756, T=0.244	1	0.07291	2e-49	39024449
rs218264	red blood cell count (RBC, mean, inv-norm transformed)	rs218264	chr4:54542708	A=0.756, T=0.244	1	0.1073	4e-69	39024449
rs218264	red blood cell count (RBC, mean, inv-norm transformed)	rs218264	chr4:54542708	A=0.756, T=0.244	1	0.11	1e-292	39024449
rs218264	red blood cell count (RBC, minimum, inv-norm transformed)	rs218264	chr4:54542708	A=0.756, T=0.244	1	0.08236	9e-191	39024449
rs218264	red blood cell count (RBC, minimum, inv-norm transformed)	rs218264	chr4:54542708	A=0.756, T=0.244	1	0.09507	1e-230	39024449
rs218264	red blood cell count (RBC, minimum, inv-norm transformed)	rs218264	chr4:54542708	A=0.756, T=0.244	1	0.08615	3e-44	39024449
rs218264	red blood cell count (RBC, minimum, inv-norm transformed)	rs218264	chr4:54542708	A=0.756, T=0.244	1	0.05825	5e-34	39024449
rs218264	Red blood cell forward scatter	rs218256	chr4:54536242	C=0.792, G=0.208	0.801383	0.118235	6e-44	37596262
rs218264	Red blood cell forward scatter distribution width	rs218264	chr4:54542708	A=0.756, T=0.244	1	0.0546399	2e-10	37596262
rs218264	Red blood cell haemoglobin equivalent	rs218256	chr4:54536242	C=0.792, G=0.208	0.801383	0.118389	3e-44	37596262
rs218264	Red blood cell side scatter	rs218264	chr4:54542708	A=0.756, T=0.244	1	0.0820888	4e-20	37596262
rs218264	Red blood cell traits	rs218238	chr4:54528857	A=0.791, T=0.209	0.80749	0.033	3e-39	23222517
rs218264	Reticulocyte forward scatter	rs218264	chr4:54542708	A=0.756, T=0.244	1	0.103102	4e-36	37596262
rs218264	Reticulocyte haemoglobin equivalent	rs218264	chr4:54542708	A=0.756, T=0.244	1	0.105294	3e-38	37596262
rs218264	RETN protein levels	rs218264	chr4:54542708	A=0.756, T=0.244	1	0.0481608	1e-15	39789286
rs218264	Total bilirubin levels	rs218243	chr4:54530155	A=0.791, G=0.209	0.80749	0.0107	9e-09	40436827
rs218264	White blood cell count	rs218264	chr4:54542708	A=0.756, T=0.244	1	0.0209455	4e-08	34594039
rs218264	White blood cell count	rs218264	chr4:54542708	A=0.756, T=0.244	1	0.0313694	4e-34	32888494
rs218264	White blood cell count	rs218264	chr4:54542708	A=0.756, T=0.244	1	0.0239	1e-26	34594039
rs218264	White blood cell count	rs218264	chr4:54542708	A=0.756, T=0.244	1	NA	1e-39	32888493
rs218264	White blood cell count	rs218264	chr4:54542708	A=0.756, T=0.244	1	0.025769	3e-33	32888493
rs218264	White blood cell count	rs218264	chr4:54542708	A=0.756, T=0.244	1	NA	7e-26	30595370
rs218264	White blood cell count	rs218264	chr4:54542708	A=0.756, T=0.244	1	0.0177	3e-31	40436827
rs218264	white blood cell count (WBC, mean, inv-norm transformed)	rs218264	chr4:54542708	A=0.756, T=0.244	1	0.0251	7e-14	39024449
rs218264	white blood cell count (WBC, minimum, inv-norm transformed)	rs218264	chr4:54542708	A=0.756, T=0.244	1	0.03098	2e-21	39024449
rs218264	white blood cell count (WBC, minimum, inv-norm transformed)	rs218264	chr4:54542708	A=0.756, T=0.244	1	0.02174	1e-11	39024449
rs309137	Alanine transaminase (ALT, maximum, inv-norm transformed)	rs160329	chr2:135860235	C=0.455, T=0.545	0.843376	0.02299	7e-16	39024449
rs309137	Alanine transaminase (ALT, maximum, inv-norm transformed)	rs160329	chr2:135860235	C=0.455, T=0.545	0.843376	0.02077	5e-14	39024449
rs309137	Alanine transaminase (ALT, mean, inv-norm transformed)	rs160329	chr2:135860235	C=0.455, T=0.545	0.843376	0.02936	7e-24	39024449
rs309137	Alanine transaminase (ALT, mean, inv-norm transformed)	rs160329	chr2:135860235	C=0.455, T=0.545	0.843376	0.02545	4e-20	39024449
rs309137	Aspartate aminotransferase (AST, maximum, inv-norm transformed)	rs160329	chr2:135860235	C=0.455, T=0.545	0.843376	0.02052	9e-12	39024449
rs309137	Aspartate aminotransferase (AST, maximum, inv-norm transformed)	rs160329	chr2:135860235	C=0.455, T=0.545	0.843376	0.02078	1e-12	39024449
rs309137	Aspartate aminotransferase (AST, mean, inv-norm transformed)	rs160329	chr2:135860235	C=0.455, T=0.545	0.843376	0.02695	3e-17	39024449
rs309137	Aspartate aminotransferase (AST, minimum, inv-norm transformed)	rs160329	chr2:135860235	C=0.455, T=0.545	0.843376	0.02765	3e-18	39024449
rs309137	Aspartate aminotransferase levels	rs6742283	chr2:135839297	A=0.418, G=0.582	0.859226	5.61	2e-08	33547301
rs309137	Blood urea nitrogen levels	rs160329	chr2:135860235	C=0.455, T=0.545	0.843376	0.017	2e-09	34594039
rs309137	Forced vital capacity FVC Z score (UKB data field 20257)	rs309137	chr2:136008381	C=0.432, T=0.568	1	0.0197197	5e-16	39789286
rs309137	FVC x serum 25-hydroxyvitamin D interaction in ever smokers (2df test)	rs309125	chr2:135885985	C=0.568, T=0.432	0.911269	NA	2e-08	38484975
rs309137	FVC x serum 25-hydroxyvitamin D interaction in ever smokers (2df test)	rs309137	chr2:136008381	C=0.432, T=0.568	1	NA	3e-08	38484975
rs309137	Gut microbiota abundance (class Actinobacteria id.419)	rs687670	chr2:135983330	C=0.431, T=0.569	0.95511	8.47009	2e-17	33462485
rs309137	Gut microbiota abundance (family Bifidobacteriaceae id.433)	rs687670	chr2:135983330	C=0.431, T=0.569	0.95511	8.46827	2e-17	33462485
rs309137	Gut microbiota abundance (genus Bifidobacterium id.436)	rs687670	chr2:135983330	C=0.431, T=0.569	0.95511	8.46316	3e-17	33462485
rs309137	Gut microbiota abundance (order Bifidobacteriales id.432)	rs687670	chr2:135983330	C=0.431, T=0.569	0.95511	8.46827	2e-17	33462485
rs309137	Gut microbiota abundance (phylum Actinobacteria id.400)	rs687670	chr2:135983330	C=0.431, T=0.569	0.95511	6.97679	3e-12	33462485
rs309137	Hand grip strength (baseline)	rs4954387	chr2:136026774	A=0.542, G=0.458	0.825575	0.010884	5e-10	40374629
rs309137	high density lipoprotein cholesterol (HDLC, maximum, inv-norm transformed)	rs3769005	chr2:135845796	C=0.423, G=0.577	0.877866	0.02823	2e-17	39024449
rs309137	high density lipoprotein cholesterol (HDLC, mean, inv-norm transformed)	rs3769005	chr2:135845796	C=0.423, G=0.577	0.877866	0.02857	3e-17	39024449
rs309137	high density lipoprotein cholesterol (HDLC, minimm, inv-norm transformed)	rs3769005	chr2:135845796	C=0.423, G=0.577	0.877866	0.0266	2e-15	39024449
rs309137	Indolepropionate levels	rs191079	chr2:135876201	C=0.433, T=0.567	0.916125	0.104186	2e-19	36357675
rs309137	Lachnospira rogosae abundance in stool	rs160329	chr2:135860235	C=0.455, T=0.545	0.843376	0.107596	8e-11	35115689
rs309137	Lung function (forced vital capacity)	rs309137	chr2:136008381	C=0.432, T=0.568	1	9.833	8e-23	36914875
rs309137	Morbid obesity (PheCode 278.11)	rs160329	chr2:135860235	C=0.455, T=0.545	0.843376	0.05473	4e-14	39024449
rs309137	neutrophil (fraction, mean, inv-norm transformed)	rs3769005	chr2:135845796	C=0.423, G=0.577	0.877866	0.02505	7e-13	39024449
rs309137	Plasmacytoid Dendritic Cell Absolute Count	rs2164210	chr2:135822717	C=0.58, T=0.42	0.85447	0.1937	2e-13	32929287
rs309137	Polyunsaturated fatty acid levels	rs309145	chr2:135938568	A=0.569, G=0.431	0.95511	NA	1e-09	40545721
rs309137	Systemic lupus erythematosus	rs218174	chr2:135900775	A=0.569, G=0.431	0.95511	1.121	2e-13	33272962
rs309137	Systemic lupus erythematosus	rs12615624	chr2:135964033	A=0.604, G=0.396	0.824881	1.11111	4e-07	28714469
rs309137	total cholesterol (minimum, inv-norm transformed)	rs160329	chr2:135860235	C=0.455, T=0.545	0.843376	0.02232	3e-15	39024449
rs309137	Urate levels	rs3769005	chr2:135845796	C=0.423, G=0.577	0.877866	0.0134	2e-09	33356394
rs34436714	14-3-3 protein family levels (YWHAB.YWHAE.YWHAG.YWHAH.YWHAQ.YWHAZ.SFN.4707.50.2)	rs62143197	chr19:53817462	A=0.208, G=0.792	0.94787	0.48	5e-59	29875488
rs34436714	14-3-3 protein zeta/delta levels (YWHAZ.5858.6.5)	rs62143197	chr19:53817462	A=0.208, G=0.792	0.94787	0.27	3e-19	29875488
rs34436714	1-phosphatidylinositol 4,5-bisphosphate phosphodiesterase gamma-1 levels (PLCG1.4563.61.2)	rs4632248	chr19:53821741	G=0.795, T=0.205	0.977348	0.33	1e-29	29875488
rs34436714	2'-5'-oligoadenylate synthase 1 levels (OAS1.10361.25.3)	rs62143197	chr19:53817462	A=0.208, G=0.792	0.94787	0.28	7e-21	29875488
rs34436714	40S ribosomal protein S3 levels (RPS3.5026.66.1)	rs62143197	chr19:53817462	A=0.208, G=0.792	0.94787	0.24	3e-15	29875488
rs34436714	40S ribosomal protein S3a levels (RPS3A.5484.63.3)	rs62143197	chr19:53817462	A=0.208, G=0.792	0.94787	0.58	4e-91	29875488
rs34436714	40S ribosomal protein S4, X isoform levels (RPS4X.9758.17.3)	rs62143206	chr19:53822958	G=0.795, T=0.205	0.977348	0.66	2e-124	29875488
rs34436714	40S ribosomal protein S7 levels (RPS7.3864.5.2)	rs62143206	chr19:53822958	G=0.795, T=0.205	0.977348	0.75	1e-170	29875488
rs34436714	40S ribosomal protein SA levels (RPSA.4957.1.2)	rs34436714	chr19:53824059	A=0.204, C=0.796	1	0.45	2e-53	29875488
rs34436714	5-formyltetrahydrofolate cyclo-ligase levels (MTHFS.14107.1.3)	rs62143198	chr19:53817685	A=0.208, G=0.792	0.94787	0.65	5e-116	29875488
rs34436714	60S ribosomal protein L30 levels (RPL30.12478.15.3)	rs62143206	chr19:53822958	G=0.795, T=0.205	0.977348	0.53	2e-75	29875488
rs34436714	A disintegrin and metalloproteinase with thrombospondin motifs 4 levels (ADAMTS4.2809.25.2)	rs10418046	chr19:53824615	G=0.204, T=0.796	1	0.23	1e-14	29875488
rs34436714	Acid ceramidase levels (ASAH1.5748.20.3)	rs62143197	chr19:53817462	A=0.208, G=0.792	0.94787	0.37	1e-35	29875488
rs34436714	Activator of 90 kDa heat shock protein ATPase homolog 1 levels (AHSA1.11633.89.3)	rs10418046	chr19:53824615	G=0.204, T=0.796	1	0.5	2e-68	29875488
rs34436714	Acyl-CoA-binding domain-containing protein 6 levels (ACBD6.10075.75.3)	rs62143197	chr19:53817462	A=0.208, G=0.792	0.94787	0.4	1e-41	29875488
rs34436714	Acyl-CoA-binding domain-containing protein 7 levels (ACBD7.13563.259.3)	rs10418046	chr19:53824615	G=0.204, T=0.796	1	0.23	4e-15	29875488
rs34436714	Acylphosphatase-2 levels (ACYP2.12812.25.3)	rs62143206	chr19:53822958	G=0.795, T=0.205	0.977348	0.45	1e-53	29875488
rs34436714	Adenylosuccinate synthetase isozyme 2 levels (ADSS.12644.63.3)	rs10418046	chr19:53824615	G=0.204, T=0.796	1	0.5	5e-68	29875488
rs34436714	ADP-ribosylation factor 6 levels (ARF6.12425.104.3)	rs4632248	chr19:53821741	G=0.795, T=0.205	0.977348	0.48	8e-62	29875488
rs34436714	ADP-ribosylation factor GTPase-activating protein 2 levels (ARFGAP2.11664.32.3)	rs62143198	chr19:53817685	A=0.208, G=0.792	0.94787	0.59	2e-92	29875488
rs34436714	ADP-ribosylation factor-binding protein GGA1 levels (GGA1.13594.158.3)	rs62143198	chr19:53817685	A=0.208, G=0.792	0.94787	0.47	6e-57	29875488
rs34436714	ADP-ribosylation factor-binding protein GGA3 levels (GGA3.11683.19.3)	rs62143198	chr19:53817685	A=0.208, G=0.792	0.94787	0.5	8e-66	29875488
rs34436714	ADP-ribosylation factor-like protein 3 levels (ARL3.12571.14.3)	rs62143198	chr19:53817685	A=0.208, G=0.792	0.94787	0.58	2e-89	29875488
rs34436714	AIF1 protein levels	rs62143194	chr19:53816370	C=0.795, G=0.205	0.932794	0.050977	7e-12	39789286
rs34436714	Alanine--tRNA ligase, cytoplasmic levels (AARS.12340.17.3)	rs62143197	chr19:53817462	A=0.208, G=0.792	0.94787	0.21	8e-12	29875488
rs34436714	Alcohol dehydrogenase [NADP(+)] levels (AKR1A1.4192.10.2)	rs62143198	chr19:53817685	A=0.208, G=0.792	0.94787	0.6	1e-95	29875488
rs34436714	Aldehyde dehydrogenase family 3 member B1 levels (ALDH3B1.12940.35.3)	rs62143198	chr19:53817685	A=0.208, G=0.792	0.94787	0.53	1e-71	29875488
rs34436714	Aldose reductase levels (AKR1B1.9854.36.3)	rs62143197	chr19:53817462	A=0.208, G=0.792	0.94787	0.4	1e-40	29875488
rs34436714	Allograft inflammatory factor 1 levels (AIF1.2849.49.1)	rs62143206	chr19:53822958	G=0.795, T=0.205	0.977348	0.64	3e-116	29875488
rs34436714	Alpha-(1,3)-fucosyltransferase 9 levels (FUT9.6991.24.3)	rs62143206	chr19:53822958	G=0.795, T=0.205	0.977348	0.29	2e-22	29875488
rs34436714	Alpha/beta hydrolase domain-containing protein 14A levels (ABHD14A.5715.4.3)	rs62143198	chr19:53817685	A=0.208, G=0.792	0.94787	0.62	3e-103	29875488
rs34436714	Alpha-N-acetylgalactosaminide alpha-2,6-sialyltransferase 3 levels (ST6GALNAC3.10626.116.3)	rs4632248	chr19:53821741	G=0.795, T=0.205	0.977348	0.3	8e-24	29875488
rs34436714	Alpha-taxilin levels (TXLNA.9065.28.3)	rs10418046	chr19:53824615	G=0.204, T=0.796	1	0.24	2e-16	29875488
rs34436714	Annexin A1 levels (ANXA1.4960.72.1)	rs62143206	chr19:53822958	G=0.795, T=0.205	0.977348	0.61	2e-103	29875488
rs34436714	Annexin A2 levels (ANXA2.13700.10.3)	rs62143206	chr19:53822958	G=0.795, T=0.205	0.977348	0.87	7e-244	29875488
rs34436714	Annexin A2 levels (ANXA2.13700.10.3)	rs62143206	chr19:53822958	G=0.795, T=0.205	0.977348	0.86	6e-239	29875488
rs34436714	ANXA1 protein levels	rs34436714	chr19:53824059	A=0.204, C=0.796	1	0.105826	7e-46	39789286
rs34436714	ANXA2 protein levels	rs4632248	chr19:53821741	G=0.795, T=0.205	0.977348	0.103039	2e-56	39789286
rs34436714	ANXA3 protein levels	rs62143194	chr19:53816370	C=0.795, G=0.205	0.932794	0.0611037	8e-17	39789286
rs34436714	ANXA3/ENO2 protein level ratio	rs34436714	chr19:53824059	A=0.204, C=0.796	1	0.103989	2e-35	38412862
rs34436714	ANXA3/MSRA protein level ratio	rs34436714	chr19:53824059	A=0.204, C=0.796	1	0.0952112	2e-29	38412862
rs34436714	ANXA3/NSFL1C protein level ratio	rs34436714	chr19:53824059	A=0.204, C=0.796	1	0.0878021	1e-26	38412862
rs34436714	ANXA3/RWDD1 protein level ratio	rs34436714	chr19:53824059	A=0.204, C=0.796	1	0.119779	3e-47	38412862
rs34436714	AP1G2 protein levels	rs62143196	chr19:53817382	A=0.792, G=0.208	0.94787	0.0511904	5e-12	39789286
rs34436714	AP-4 complex subunit mu-1 levels (AP4M1.10076.1.3)	rs10418046	chr19:53824615	G=0.204, T=0.796	1	0.23	2e-14	29875488
rs34436714	APBB1IP protein levels	rs10418046	chr19:53824615	G=0.204, T=0.796	1	0.104132	3e-51	39789286
rs34436714	APEX1 protein levels	rs4632248	chr19:53821741	G=0.795, T=0.205	0.977348	0.0648959	2e-21	39789286
rs34436714	APEX1/PSIP1 protein level ratio	rs34436714	chr19:53824059	A=0.204, C=0.796	1	0.0967058	5e-30	38412862
rs34436714	Apoptotic protease-activating factor 1 levels (APAF1.13583.19.3)	rs62143197	chr19:53817462	A=0.208, G=0.792	0.94787	0.4	2e-40	29875488
rs34436714	Arachidonate 15-lipoxygenase B levels (ALOX15B.12422.143.3)	rs10424405	chr19:53818679	A=0.791, G=0.209	0.955444	0.44	5e-50	29875488
rs34436714	Arfaptin-1 levels (ARFIP1.13488.3.3)	rs62143197	chr19:53817462	A=0.208, G=0.792	0.94787	0.39	2e-39	29875488
rs34436714	Arf-GAP domain and FG repeat-containing protein 1 levels (AGFG1.11681.8.3)	rs62143198	chr19:53817685	A=0.208, G=0.792	0.94787	0.7	3e-136	29875488
rs34436714	Arf-GAP with coiled-coil, ANK repeat and PH domain-containing protein 2 levels (ACAP2.12343.14.3)	rs62143198	chr19:53817685	A=0.208, G=0.792	0.94787	0.28	4e-20	29875488
rs34436714	Arf-GAP with SH3 domain, ANK repeat and PH domain-containing protein 2 levels (ASAP2.13518.5.3)	rs62143197	chr19:53817462	A=0.208, G=0.792	0.94787	0.2	1e-11	29875488
rs34436714	ATOX1/TMSB10 protein level ratio	rs34436714	chr19:53824059	A=0.204, C=0.796	1	0.166637	8e-87	38412862
rs34436714	AZU1/NCF2 protein level ratio	rs34436714	chr19:53824059	A=0.204, C=0.796	1	0.224731	3e-149	38412862
rs34436714	B melanoma antigen 2 levels (BAGE2.6294.11.3)	rs10424405	chr19:53818679	A=0.791, G=0.209	0.955444	0.54	1e-78	29875488
rs34436714	BAG4 protein levels	rs10418046	chr19:53824615	G=0.204, T=0.796	1	0.072762	2e-22	39789286
rs34436714	Basophil count variance	rs10424405	chr19:53818679	A=0.791, G=0.209	0.955444	0.0243885	6e-17	40335489
rs34436714	Basophil count variance	rs10418046	chr19:53824615	G=0.204, T=0.796	1	0.0238892	1e-16	40335489
rs34436714	Basophil percentage of white cells variance	rs10424405	chr19:53818679	A=0.791, G=0.209	0.955444	0.0200628	6e-12	40335489
rs34436714	Basophil percentage of white cells variance	rs10418046	chr19:53824615	G=0.204, T=0.796	1	0.0195938	1e-11	40335489
rs34436714	B-cell lymphoma/leukemia 10 levels (BCL10.8768.4.3)	rs62143197	chr19:53817462	A=0.208, G=0.792	0.94787	0.37	3e-36	29875488
rs34436714	Bcl10-interacting CARD protein levels (C9orf89.7778.104.3)	rs4632248	chr19:53821741	G=0.795, T=0.205	0.977348	0.75	5e-168	29875488
rs34436714	BCL2L15 protein levels	rs34436714	chr19:53824059	A=0.204, C=0.796	1	0.0772239	4e-26	39789286
rs34436714	beta-adrenergic receptor kinase 1 levels (ADRBK1.3347.9.2)	rs62143198	chr19:53817685	A=0.208, G=0.792	0.94787	0.66	5e-120	29875488
rs34436714	Beta-arrestin-1 levels (ARRB1.12643.4.3)	rs62143197	chr19:53817462	A=0.208, G=0.792	0.94787	0.39	1e-39	29875488
rs34436714	Beta-defensin 128 levels (DEFB128.6360.7.3)	rs62143206	chr19:53822958	G=0.795, T=0.205	0.977348	0.21	2e-12	29875488
rs34436714	Beta-mannosidase levels (MANBA.6382.17.3)	rs10418046	chr19:53824615	G=0.204, T=0.796	1	0.21	8e-13	29875488
rs34436714	BID protein levels	rs34436714	chr19:53824059	A=0.204, C=0.796	1	0.0916744	2e-34	39789286
rs34436714	Bifunctional polynucleotide phosphatase/kinase levels (PNKP.13657.2.3)	rs62143197	chr19:53817462	A=0.208, G=0.792	0.94787	0.27	7e-19	29875488
rs34436714	Biliverdin reductase A levels (BLVRA.11382.5.3)	rs62143197	chr19:53817462	A=0.208, G=0.792	0.94787	0.32	4e-26	29875488
rs34436714	BIN2/TMSB10 protein level ratio	rs34436714	chr19:53824059	A=0.204, C=0.796	1	0.146833	2e-69	38412862
rs34436714	Bis(5'-adenosyl)-triphosphatase levels (FHIT.9826.135.3)	rs62143198	chr19:53817685	A=0.208, G=0.792	0.94787	0.48	4e-59	29875488
rs34436714	Blood cell traits latent factor 16 (white cell)	rs62143196	chr19:53817382	A=0.792, G=0.208	0.94787	NA	5e-10	40220762
rs34436714	Blood cell traits latent factor 25 (white cell)	rs62143194	chr19:53816370	C=0.795, G=0.205	0.932794	NA	2E-323	40220762
rs34436714	Breast cancer anti-estrogen resistance protein 3 levels (BCAR3.12634.79.3)	rs62143198	chr19:53817685	A=0.208, G=0.792	0.94787	0.54	8e-75	29875488
rs34436714	BRICHOS domain-containing protein 5 levels (BRICD5.6612.90.3)	rs62143198	chr19:53817685	A=0.208, G=0.792	0.94787	0.54	3e-75	29875488
rs34436714	Bromodomain-containing protein 1 levels (BRD1.11607.15.3)	rs4632248	chr19:53821741	G=0.795, T=0.205	0.977348	0.47	3e-59	29875488
rs34436714	Calcium/calmodulin-dependent protein kinase type II subunit alpha levels (CAMK2A.3350.53.2)	rs4632248	chr19:53821741	G=0.795, T=0.205	0.977348	0.43	5e-50	29875488
rs34436714	Calcium/calmodulin-dependent protein kinase type II subunit beta levels (CAMK2B.3351.1.1)	rs62143206	chr19:53822958	G=0.795, T=0.205	0.977348	0.56	5e-87	29875488
rs34436714	CALCOCO1/INPPL1 protein level ratio	rs34436714	chr19:53824059	A=0.204, C=0.796	1	0.0611462	6e-13	38412862
rs34436714	Calcyclin-binding protein levels (CACYBP.12432.23.3)	rs62143198	chr19:53817685	A=0.208, G=0.792	0.94787	0.57	1e-86	29875488
rs34436714	cAMP-dependent protein kinase catalytic subunit alpha levels (PRKACA.3466.8.2)	rs10418046	chr19:53824615	G=0.204, T=0.796	1	0.29	1e-22	29875488
rs34436714	cAMP-dependent protein kinase type I-beta regulatory subunit levels (PRKAR1B.12479.50.3)	rs10418046	chr19:53824615	G=0.204, T=0.796	1	0.32	4e-27	29875488
rs34436714	cAMP-regulated phosphoprotein 19 levels (ARPP19.4963.19.1)	rs62143198	chr19:53817685	A=0.208, G=0.792	0.94787	0.53	6e-72	29875488
rs34436714	CAPG protein levels	rs34436714	chr19:53824059	A=0.204, C=0.796	1	0.161739	7e-200	39789286
rs34436714	Carbonyl reductase [NADPH] 1 levels (CBR1.12381.26.3)	rs62143197	chr19:53817462	A=0.208, G=0.792	0.94787	0.22	2e-13	29875488
rs34436714	Cartilage intermediate layer protein 1 levels (CILP.5717.2.3)	rs62143198	chr19:53817685	A=0.208, G=0.792	0.94787	0.36	4e-32	29875488
rs34436714	Casein kinase I isoform gamma-2 levels (CSNK1G2.12653.13.3)	rs62143197	chr19:53817462	A=0.208, G=0.792	0.94787	0.32	3e-27	29875488
rs34436714	Caspase 8 levels	rs10424405	chr19:53818679	A=0.791, G=0.209	0.955444	0.2091	4e-59	33067605
rs34436714	Caspase-10 levels (CASP10.5340.24.3)	rs62143197	chr19:53817462	A=0.208, G=0.792	0.94787	0.27	1e-19	29875488
rs34436714	Caspase-3 levels (CASP3.3593.72.3)	rs10418046	chr19:53824615	G=0.204, T=0.796	1	0.28	7e-22	29875488
rs34436714	CC2D1A/TMSB10 protein level ratio	rs34436714	chr19:53824059	A=0.204, C=0.796	1	0.166819	2e-87	38412862
rs34436714	CD226 antigen levels (CD226.5721.1.3)	rs62143197	chr19:53817462	A=0.208, G=0.792	0.94787	0.32	8e-27	29875488
rs34436714	CDKN1A/TMSB10 protein level ratio	rs34436714	chr19:53824059	A=0.204, C=0.796	1	0.14429	5e-66	38412862
rs34436714	CEBPB/NCF2 protein level ratio	rs34436714	chr19:53824059	A=0.204, C=0.796	1	0.181774	2e-99	38412862
rs34436714	Centrin-2 levels (CETN2.13078.3.3)	rs62143198	chr19:53817685	A=0.208, G=0.792	0.94787	0.23	9e-14	29875488
rs34436714	Charged multivesicular body protein 3 levels (VPS24.12508.9.3)	rs62143196	chr19:53817382	A=0.792, G=0.208	0.94787	0.53	2e-73	29875488
rs34436714	CHCHD10 protein levels	rs34436714	chr19:53824059	A=0.204, C=0.796	1	0.10789	7e-56	39789286
rs34436714	Chromobox protein homolog 7 levels (CBX7.13027.20.3)	rs10424405	chr19:53818679	A=0.791, G=0.209	0.955444	0.5	5e-65	29875488
rs34436714	Chymotrypsin-like protease CTRL-1 levels (CTRL.9229.9.3)	rs62143206	chr19:53822958	G=0.795, T=0.205	0.977348	0.47	2e-59	29875488
rs34436714	Clathrin interactor 1 levels (CLINT1.11659.31.3)	rs62143198	chr19:53817685	A=0.208, G=0.792	0.94787	0.69	5e-131	29875488
rs34436714	CLC protein levels	rs4632248	chr19:53821741	G=0.795, T=0.205	0.977348	0.123959	7e-78	39789286
rs34436714	Cofilin-1 levels (CFL1.4203.50.2)	rs62143206	chr19:53822958	G=0.795, T=0.205	0.977348	0.39	2e-41	29875488
rs34436714	Coiled-coil-helix-coiled-coil-helix domain-containing protein 10, mitochondrial levels (CHCHD10.11270.17.3)	rs34436714	chr19:53824059	A=0.204, C=0.796	1	0.71	1e-146	29875488
rs34436714	Cold-inducible RNA-binding protein levels (CIRBP.12724.81.3)	rs62143197	chr19:53817462	A=0.208, G=0.792	0.94787	0.66	4e-120	29875488
rs34436714	COMM domain-containing protein 7 levels (COMMD7.2823.7.1)	rs10418046	chr19:53824615	G=0.204, T=0.796	1	0.48	8e-62	29875488
rs34436714	Contactin-5 levels (CNTN5.3299.29.2)	rs34436714	chr19:53824059	A=0.204, C=0.796	1	0.47	2e-59	29875488
rs34436714	Copine-1 levels (CPNE1.5346.24.3)	rs62143206	chr19:53822958	G=0.795, T=0.205	0.977348	0.5	3e-68	29875488
rs34436714	Copine-1 levels (CPNE1.5346.24.3)	rs34436714	chr19:53824059	A=0.204, C=0.796	1	0.5	3e-68	29875488
rs34436714	Core-binding factor subunit beta levels (CBFB.10048.7.3)	rs4632248	chr19:53821741	G=0.795, T=0.205	0.977348	0.37	5e-36	29875488
rs34436714	Crk-like protein levels (CRKL.9877.28.3)	rs62143198	chr19:53817685	A=0.208, G=0.792	0.94787	0.28	1e-19	29875488
rs34436714	Cryptic protein levels (CFC1.3294.55.2)	rs62143197	chr19:53817462	A=0.208, G=0.792	0.94787	0.49	4e-62	29875488
rs34436714	C-type lectin domain family 4 member K levels (CD207.3361.26.2)	rs4632248	chr19:53821741	G=0.795, T=0.205	0.977348	0.24	5e-16	29875488
rs34436714	CUB and sushi domain-containing protein 2 levels (CSMD2.9971.5.3)	rs34436714	chr19:53824059	A=0.204, C=0.796	1	0.4	4e-42	29875488
rs34436714	C-X-C motif chemokine 5 levels (CXCL5.2979.8.2)	rs62143196	chr19:53817382	A=0.792, G=0.208	0.94787	0.2	1e-11	29875488
rs34436714	Cyclin-dependent kinase 8:Cyclin-C complex levels (CDK8.CCNC.3359.11.2)	rs62143206	chr19:53822958	G=0.795, T=0.205	0.977348	0.26	1e-18	29875488
rs34436714	Cyclin-dependent kinase inhibitor 1B levels (CDKN1B.3719.2.2)	rs10424405	chr19:53818679	A=0.791, G=0.209	0.955444	0.51	7e-68	29875488
rs34436714	Cysteine-rich secretory protein 3 levels (CRISP3.3187.52.2)	rs62143198	chr19:53817685	A=0.208, G=0.792	0.94787	0.21	7e-12	29875488
rs34436714	Cytochrome c oxidase subunit 6C levels (COX6C.8903.1.3)	rs10418046	chr19:53824615	G=0.204, T=0.796	1	0.29	5e-22	29875488
rs34436714	DBI/TMSB10 protein level ratio	rs34436714	chr19:53824059	A=0.204, C=0.796	1	0.217917	1e-151	38412862
rs34436714	DCTN1/TRIAP1 protein level ratio	rs34436714	chr19:53824059	A=0.204, C=0.796	1	0.129155	7e-54	38412862
rs34436714	Death-associated protein kinase 2 levels (DAPK2.4355.13.1)	rs62143198	chr19:53817685	A=0.208, G=0.792	0.94787	0.63	3e-105	29875488
rs34436714	DFFA/HCLS1 protein level ratio	rs34436714	chr19:53824059	A=0.204, C=0.796	1	0.167693	1e-89	38412862
rs34436714	DGCR6 protein levels	rs34436714	chr19:53824059	A=0.204, C=0.796	1	0.0722304	6e-20	39789286
rs34436714	Dihydropteridine reductase levels (QDPR.11257.1.3)	rs62143197	chr19:53817462	A=0.208, G=0.792	0.94787	0.24	7e-16	29875488
rs34436714	DNA-(apurinic or apyrimidinic site) lyase levels (APEX1.9849.13.3)	rs62143206	chr19:53822958	G=0.795, T=0.205	0.977348	0.69	2e-140	29875488
rs34436714	DNA/RNA-binding protein KIN17 levels (KIN.14643.27.3)	rs62143198	chr19:53817685	A=0.208, G=0.792	0.94787	0.25	7e-16	29875488
rs34436714	DNA-3-methyladenine glycosylase levels (MPG.12438.127.3)	rs62143198	chr19:53817685	A=0.208, G=0.792	0.94787	0.73	3e-152	29875488
rs34436714	DnaJ homolog subfamily B member 14 levels (DNAJB14.8053.16.3)	rs4632248	chr19:53821741	G=0.795, T=0.205	0.977348	0.66	5e-123	29875488
rs34436714	DnaJ homolog subfamily B member 2 levels (DNAJB2.11438.6.3)	rs62143197	chr19:53817462	A=0.208, G=0.792	0.94787	0.5	4e-66	29875488
rs34436714	DnaJ homolog subfamily C member 17 levels (DNAJC17.14655.1.3)	rs62143197	chr19:53817462	A=0.208, G=0.792	0.94787	0.37	4e-36	29875488
rs34436714	DNAJA2/HCLS1 protein level ratio	rs34436714	chr19:53824059	A=0.204, C=0.796	1	0.132156	6e-56	38412862
rs34436714	Docking protein 2 levels (DOK2.14246.50.3)	rs62143197	chr19:53817462	A=0.208, G=0.792	0.94787	0.33	8e-29	29875488
rs34436714	Double-stranded RNA-binding protein Staufen homolog 1 levels (STAU1.12471.47.3)	rs62143194	chr19:53816370	C=0.795, G=0.205	0.932794	0.41	1e-42	29875488
rs34436714	Double-stranded RNA-binding protein Staufen homolog 2 levels (STAU2.12970.35.3)	rs62143198	chr19:53817685	A=0.208, G=0.792	0.94787	0.49	8e-61	29875488
rs34436714	Drebrin-like protein levels (DBNL.4978.54.2)	rs10424405	chr19:53818679	A=0.791, G=0.209	0.955444	0.26	8e-18	29875488
rs34436714	Dual specificity mitogen-activated protein kinase kinase 1 levels (MAP2K1.2864.2.3)	rs62143197	chr19:53817462	A=0.208, G=0.792	0.94787	0.55	2e-81	29875488
rs34436714	Dual specificity mitogen-activated protein kinase kinase 3 levels (MAP2K3.6151.18.3)	rs62143197	chr19:53817462	A=0.208, G=0.792	0.94787	0.3	7e-24	29875488
rs34436714	E3 ubiquitin-protein ligase CBL levels (CBL.12016.60.3)	rs62143198	chr19:53817685	A=0.208, G=0.792	0.94787	0.61	1e-99	29875488
rs34436714	E3 ubiquitin-protein ligase DTX3L levels (DTX3L.11643.73.3)	rs62143197	chr19:53817462	A=0.208, G=0.792	0.94787	0.36	7e-34	29875488
rs34436714	EGLN1 protein levels	rs10418046	chr19:53824615	G=0.204, T=0.796	1	0.0495366	2e-12	39789286
rs34436714	ELAV-like protein 1 levels (ELAVL1.11592.1.3)	rs62143198	chr19:53817685	A=0.208, G=0.792	0.94787	0.5	2e-65	29875488
rs34436714	ELOA protein levels	rs4632248	chr19:53821741	G=0.795, T=0.205	0.977348	0.131585	2e-76	39789286
rs34436714	ELOA/MAD1L1 protein level ratio	rs34436714	chr19:53824059	A=0.204, C=0.796	1	0.177356	3e-97	38412862
rs34436714	Ena/VASP-like protein levels (EVL.11656.110.3)	rs10418046	chr19:53824615	G=0.204, T=0.796	1	0.32	7e-28	29875488
rs34436714	Endothelial differentiation-related factor 1 levels (EDF1.12415.122.3)	rs62143206	chr19:53822958	G=0.795, T=0.205	0.977348	0.69	2e-136	29875488
rs34436714	Enhancer of rudimentary homolog levels (ERH.11614.29.3)	rs62143206	chr19:53822958	G=0.795, T=0.205	0.977348	0.48	7e-61	29875488
rs34436714	ENO2/HCLS1 protein level ratio	rs34436714	chr19:53824059	A=0.204, C=0.796	1	0.155994	1e-76	38412862
rs34436714	Eosinophil forward scatter	rs62143206	chr19:53822958	G=0.795, T=0.205	0.977348	0.217204	9e-106	37596262
rs34436714	Eosinophil side fluorescence	rs62143206	chr19:53822958	G=0.795, T=0.205	0.977348	0.286825	3e-191	37596262
rs34436714	Eosinophil side fluorescence distribution width	rs34436714	chr19:53824059	A=0.204, C=0.796	1	0.125199	2e-36	37596262
rs34436714	Eosinophil side scatter	rs62143206	chr19:53822958	G=0.795, T=0.205	0.977348	0.128327	8e-40	37596262
rs34436714	Ephrin type-A receptor 5 levels (EPHA5.14089.41.3)	rs62143197	chr19:53817462	A=0.208, G=0.792	0.94787	0.24	5e-16	29875488
rs34436714	ETS domain-containing protein Elk-1 levels (ELK1.10006.25.3)	rs62143206	chr19:53822958	G=0.795, T=0.205	0.977348	0.42	4e-46	29875488
rs34436714	ETS domain-containing protein Elk-3 levels (ELK3.5707.55.3)	rs62143197	chr19:53817462	A=0.208, G=0.792	0.94787	0.4	2e-42	29875488
rs34436714	Eukaryotic initiation factor 4A-III levels (EIF4A3.4997.19.1)	rs34436714	chr19:53824059	A=0.204, C=0.796	1	0.47	2e-58	29875488
rs34436714	Eukaryotic translation initiation factor 1A, X-chromosomal levels (EIF1AX.9850.38.3)	rs62143197	chr19:53817462	A=0.208, G=0.792	0.94787	0.58	3e-90	29875488
rs34436714	Eukaryotic translation initiation factor 3 subunit G levels (EIF3G.11454.87.3)	rs62143197	chr19:53817462	A=0.208, G=0.792	0.94787	0.61	3e-101	29875488
rs34436714	Eukaryotic translation initiation factor 3 subunit J levels (EIF3J.13497.34.3)	rs62143197	chr19:53817462	A=0.208, G=0.792	0.94787	0.25	3e-17	29875488
rs34436714	Eukaryotic translation initiation factor 4B levels (EIF4B.14675.20.3)	rs62143197	chr19:53817462	A=0.208, G=0.792	0.94787	0.38	1e-36	29875488
rs34436714	Eukaryotic translation initiation factor 4E type 2 levels (EIF4E2.9745.20.3)	rs62143198	chr19:53817685	A=0.208, G=0.792	0.94787	0.47	7e-56	29875488
rs34436714	Eukaryotic translation initiation factor 5 levels (EIF5.2612.5.2)	rs10418046	chr19:53824615	G=0.204, T=0.796	1	0.33	5e-29	29875488
rs34436714	Eukaryotic translation initiation factor 5A-1 levels (EIF5A.5888.29.3)	rs62143197	chr19:53817462	A=0.208, G=0.792	0.94787	0.46	2e-54	29875488
rs34436714	Extracellular sulfatase Sulf-2 levels (SULF2.8305.18.3)	rs10424405	chr19:53818679	A=0.791, G=0.209	0.955444	0.31	2e-24	29875488
rs34436714	Ezrin levels (EZR.9753.17.3)	rs4632248	chr19:53821741	G=0.795, T=0.205	0.977348	0.57	2e-88	29875488
rs34436714	F11R/TMSB10 protein level ratio	rs34436714	chr19:53824059	A=0.204, C=0.796	1	0.191068	3e-117	38412862
rs34436714	F2R/TMSB10 protein level ratio	rs34436714	chr19:53824059	A=0.204, C=0.796	1	0.225874	1e-161	38412862
rs34436714	FABP5/TMSB10 protein level ratio	rs34436714	chr19:53824059	A=0.204, C=0.796	1	0.198291	4e-125	38412862
rs34436714	FEN1 protein levels	rs4632248	chr19:53821741	G=0.795, T=0.205	0.977348	0.0597423	3e-16	39789286
rs34436714	FGR protein levels	rs4632248	chr19:53821741	G=0.795, T=0.205	0.977348	0.0531497	2e-13	39789286
rs34436714	FGR/NCF2 protein level ratio	rs34436714	chr19:53824059	A=0.204, C=0.796	1	0.18855	9e-107	38412862
rs34436714	Fibroblast growth factor 16 levels (FGF16.13725.3.3)	rs4632248	chr19:53821741	G=0.795, T=0.205	0.977348	0.22	2e-13	29875488
rs34436714	Follistatin-related protein 4 levels (FSTL4.9350.3.3)	rs10418046	chr19:53824615	G=0.204, T=0.796	1	0.21	3e-12	29875488
rs34436714	Fructose-1,6-bisphosphatase 1 levels (FBP1.7206.20.3)	rs10424405	chr19:53818679	A=0.791, G=0.209	0.955444	0.27	8e-19	29875488
rs34436714	Fructose-2,6-bisphosphatase TIGAR levels (TIGAR.12476.50.3)	rs62143198	chr19:53817685	A=0.208, G=0.792	0.94787	0.57	3e-86	29875488
rs34436714	Fructose-bisphosphate aldolase A levels (ALDOA.5864.10.3)	rs62143197	chr19:53817462	A=0.208, G=0.792	0.94787	0.3	1e-23	29875488
rs34436714	FUS protein levels	rs10418046	chr19:53824615	G=0.204, T=0.796	1	0.100782	3e-41	39789286
rs34436714	FXN/TRIAP1 protein level ratio	rs34436714	chr19:53824059	A=0.204, C=0.796	1	0.146273	7e-69	38412862
rs34436714	FXYD5/TMSB10 protein level ratio	rs34436714	chr19:53824059	A=0.204, C=0.796	1	0.18983	2e-112	38412862
rs34436714	Galectin-2 levels (LGALS2.3033.57.1)	rs10424405	chr19:53818679	A=0.791, G=0.209	0.955444	0.23	2e-14	29875488
rs34436714	Galectin-2 levels (LGALS2.3033.57.1)	rs62143206	chr19:53822958	G=0.795, T=0.205	0.977348	0.23	2e-14	29875488
rs34436714	Galectin-3 levels	rs62143206	chr19:53822958	G=0.795, T=0.205	0.977348	0.0849	1e-19	33067605
rs34436714	Gamma-aminobutyric acid receptor-associated protein-like 1 levels (GABARAPL1.12661.44.3)	rs4632248	chr19:53821741	G=0.795, T=0.205	0.977348	0.7	1e-140	29875488
rs34436714	Gamma-aminobutyric acid receptor-associated protein-like 2 levels (GABARAPL2.12494.99.3)	rs62143197	chr19:53817462	A=0.208, G=0.792	0.94787	0.29	3e-22	29875488
rs34436714	Gamma-enolase levels (ENO2.11083.23.3)	rs62143197	chr19:53817462	A=0.208, G=0.792	0.94787	0.21	3e-12	29875488
rs34436714	Gamma-interferon-inducible protein 16 levels (IFI16.12893.159.3)	rs62143198	chr19:53817685	A=0.208, G=0.792	0.94787	0.64	1e-110	29875488
rs34436714	Gamma-interferon-inducible protein 16 levels (IFI16.12893.159.3)	rs10424405	chr19:53818679	A=0.791, G=0.209	0.955444	0.37	5e-36	29875488
rs34436714	GDP-fucose protein O-fucosyltransferase 1 levels (POFUT1.5634.39.3)	rs34436714	chr19:53824059	A=0.204, C=0.796	1	0.32	8e-28	29875488
rs34436714	General transcription factor II-I levels (GTF2I.13609.11.3)	rs62143197	chr19:53817462	A=0.208, G=0.792	0.94787	0.43	8e-49	29875488
rs34436714	GFER/TRIAP1 protein level ratio	rs34436714	chr19:53824059	A=0.204, C=0.796	1	0.123492	3e-48	38412862
rs34436714	GIMAP7 protein levels	rs62143198	chr19:53817685	A=0.208, G=0.792	0.94787	0.0480605	2e-13	39789286
rs34436714	Glia maturation factor gamma levels (GMFG.13062.4.3)	rs62143206	chr19:53822958	G=0.795, T=0.205	0.977348	0.61	9e-103	29875488
rs34436714	Glucosamine 6-phosphate N-acetyltransferase levels (GNPNAT1.13954.9.3)	rs62143197	chr19:53817462	A=0.208, G=0.792	0.94787	0.39	5e-39	29875488
rs34436714	Glucosamine-6-phosphate isomerase 1 levels (GNPDA1.8909.77.3)	rs62143197	chr19:53817462	A=0.208, G=0.792	0.94787	0.27	1e-18	29875488
rs34436714	Glucose-6-phosphate isomerase levels (GPI.4272.46.2)	rs62143198	chr19:53817685	A=0.208, G=0.792	0.94787	0.62	9e-103	29875488
rs34436714	Glutaredoxin-2, mitochondrial levels (GLRX2.12486.8.3)	rs62143197	chr19:53817462	A=0.208, G=0.792	0.94787	0.38	2e-37	29875488
rs34436714	Glutathione S-transferase P levels (GSTP1.4911.49.2)	rs62143206	chr19:53822958	G=0.795, T=0.205	0.977348	0.54	7e-81	29875488
rs34436714	Glycogen phosphorylase, liver form levels (PYGL.11441.11.3)	rs62143198	chr19:53817685	A=0.208, G=0.792	0.94787	0.44	1e-48	29875488
rs34436714	Glycylpeptide N-tetradecanoyltransferase 1 levels (NMT1.5196.7.3)	rs10418046	chr19:53824615	G=0.204, T=0.796	1	0.27	7e-20	29875488
rs34436714	Grancalcin levels (GCA.12594.5.3)	rs34436714	chr19:53824059	A=0.204, C=0.796	1	0.53	1e-75	29875488
rs34436714	Granulocyte percentage of myeloid white cells	rs62143206	chr19:53822958	G=0.795, T=0.205	0.977348	0.0725188	2e-61	27863252
rs34436714	Growth factor receptor-bound protein 2 levels (GRB2.5464.52.3)	rs62143197	chr19:53817462	A=0.208, G=0.792	0.94787	0.42	1e-46	29875488
rs34436714	Guanine nucleotide-binding protein G(k) subunit alpha levels (GNAI3.12650.43.3)	rs62143197	chr19:53817462	A=0.208, G=0.792	0.94787	0.22	1e-13	29875488
rs34436714	Guanine nucleotide-binding protein G(k) subunit alpha levels (GNAI3.12650.43.3)	rs62143198	chr19:53817685	A=0.208, G=0.792	0.94787	0.23	9e-14	29875488
rs34436714	Haloacid dehalogenase-like hydrolase domain-containing protein 2 levels (HDHD2.13472.35.3)	rs62143198	chr19:53817685	A=0.208, G=0.792	0.94787	0.4	4e-40	29875488
rs34436714	HCLS1 protein levels	rs4632248	chr19:53821741	G=0.795, T=0.205	0.977348	0.106766	3e-48	39789286
rs34436714	HCLS1/LAT protein level ratio	rs34436714	chr19:53824059	A=0.204, C=0.796	1	0.134186	1e-57	38412862
rs34436714	HCLS1/PRDX5 protein level ratio	rs34436714	chr19:53824059	A=0.204, C=0.796	1	0.130887	3e-55	38412862
rs34436714	Heme oxygenase 2 levels (HMOX2.2622.18.1)	rs10424405	chr19:53818679	A=0.791, G=0.209	0.955444	0.3	3e-24	29875488
rs34436714	HemK methyltransferase family member 2 levels (N6AMT1.11096.57.3)	rs62143197	chr19:53817462	A=0.208, G=0.792	0.94787	0.35	3e-32	29875488
rs34436714	Heparan sulfate glucosamine 3-O-sulfotransferase 3A1 levels (HS3ST3A1.8268.98.3)	rs10418046	chr19:53824615	G=0.204, T=0.796	1	0.32	1e-27	29875488
rs34436714	Heterogeneous nuclear ribonucleoprotein A/B levels (HNRNPAB.4450.26.2)	rs62143197	chr19:53817462	A=0.208, G=0.792	0.94787	0.57	7e-86	29875488
rs34436714	Heterogeneous nuclear ribonucleoprotein A/B levels (HNRNPAB.4450.26.2)	rs62143206	chr19:53822958	G=0.795, T=0.205	0.977348	0.63	4e-114	29875488
rs34436714	Heterogeneous nuclear ribonucleoprotein D-like levels (HNRNPDL.10852.114.3)	rs62143198	chr19:53817685	A=0.208, G=0.792	0.94787	0.7	6e-135	29875488
rs34436714	Heterogeneous nuclear ribonucleoprotein M levels (HNRNPM.12783.29.3)	rs62143206	chr19:53822958	G=0.795, T=0.205	0.977348	0.6	6e-100	29875488
rs34436714	Heterogeneous nuclear ribonucleoprotein Q levels (SYNCRIP.4224.7.2)	rs10418046	chr19:53824615	G=0.204, T=0.796	1	0.27	2e-20	29875488
rs34436714	Heterogeneous nuclear ribonucleoproteins A2/B1 levels (HNRNPA2B1.5351.52.3)	rs62143206	chr19:53822958	G=0.795, T=0.205	0.977348	0.68	7e-135	29875488
rs34436714	HEXIM1/TRIAP1 protein level ratio	rs34436714	chr19:53824059	A=0.204, C=0.796	1	0.12369	1e-48	38412862
rs34436714	Hexokinase-2 levels (HK2.13130.150.3)	rs62143206	chr19:53822958	G=0.795, T=0.205	0.977348	0.57	3e-90	29875488
rs34436714	High mobility group protein B1 levels (HMGB1.2524.56.3)	rs62143206	chr19:53822958	G=0.795, T=0.205	0.977348	0.68	2e-132	29875488
rs34436714	High mobility group protein B2 levels (HMGB2.6913.189.3)	rs62143198	chr19:53817685	A=0.208, G=0.792	0.94787	0.59	1e-90	29875488
rs34436714	High mobility group protein B3 levels (HMGB3.12775.6.3)	rs4632248	chr19:53821741	G=0.795, T=0.205	0.977348	0.7	9e-142	29875488
rs34436714	Histone deacetylase complex subunit SAP18 levels (SAP18.12830.4.3)	rs10424405	chr19:53818679	A=0.791, G=0.209	0.955444	0.36	2e-34	29875488
rs34436714	Histone H1x levels (H1FX.12709.63.3)	rs10424405	chr19:53818679	A=0.791, G=0.209	0.955444	0.32	2e-27	29875488
rs34436714	HNMT protein levels	rs4632248	chr19:53821741	G=0.795, T=0.205	0.977348	0.0491392	2e-18	39789286
rs34436714	HTRA2/TRIAP1 protein level ratio	rs34436714	chr19:53824059	A=0.204, C=0.796	1	0.151736	2e-73	38412862
rs34436714	ICOS ligand levels (ICOSLG.9303.9.3)	rs62143197	chr19:53817462	A=0.208, G=0.792	0.94787	0.37	6e-36	29875488
rs34436714	IDO1 protein levels	rs62143206	chr19:53822958	G=0.795, T=0.205	0.977348	0.0603181	8e-20	39789286
rs34436714	IL18 protein levels	rs4632248	chr19:53821741	G=0.795, T=0.205	0.977348	0.0626992	1e-24	39789286
rs34436714	IL1B protein levels	rs34436714	chr19:53824059	A=0.204, C=0.796	1	0.269495	9e-289	39789286
rs34436714	IL1RN protein levels	rs10418046	chr19:53824615	G=0.204, T=0.796	1	0.0458096	4e-12	39789286
rs34436714	Immature granulocyte count	rs62143196	chr19:53817382	A=0.792, G=0.208	0.94787	0.0552977	9e-10	37596262
rs34436714	Immature granulocyte percentage of white cells	rs62143196	chr19:53817382	A=0.792, G=0.208	0.94787	0.0728405	1e-15	37596262
rs34436714	Immunoglobulin superfamily DCC subclass member 3 levels (IGDCC3.11952.1.3)	rs62143196	chr19:53817382	A=0.792, G=0.208	0.94787	0.58	3e-92	29875488
rs34436714	Immunoglobulin-binding protein 1 levels (IGBP1.12358.6.3)	rs62143197	chr19:53817462	A=0.208, G=0.792	0.94787	0.32	2e-27	29875488
rs34436714	Indoleamine 2,3-dioxygenase 1 levels (IDO1.9759.13.3)	rs4632248	chr19:53821741	G=0.795, T=0.205	0.977348	0.49	2e-63	29875488
rs34436714	Inhibitor of growth protein 1 levels (ING1.3888.8.1)	rs62143197	chr19:53817462	A=0.208, G=0.792	0.94787	0.41	1e-42	29875488
rs34436714	Inosine-5'-monophosphate dehydrogenase 1 levels (IMPDH1.5229.90.3)	rs62143194	chr19:53816370	C=0.795, G=0.205	0.932794	0.23	1e-14	29875488
rs34436714	Inositol 1,4,5-trisphosphate receptor-interacting protein-like 1 levels (ITPRIPL1.9221.6.3)	rs62143206	chr19:53822958	G=0.795, T=0.205	0.977348	0.66	9e-126	29875488
rs34436714	Integral membrane protein 2A levels (ITM2A.7765.15.3)	rs10418046	chr19:53824615	G=0.204, T=0.796	1	0.25	3e-17	29875488
rs34436714	Integrin alpha-I: beta-1 complex levels (ITGA1.ITGB1.3503.4.2)	rs10424405	chr19:53818679	A=0.791, G=0.209	0.955444	0.37	2e-36	29875488
rs34436714	Interferon regulatory factor 2 levels (IRF2.12801.33.3)	rs62143206	chr19:53822958	G=0.795, T=0.205	0.977348	0.63	2e-110	29875488
rs34436714	Interferon-induced protein with tetratricopeptide repeats 3 levels (IFIT3.13642.90.3)	rs62143198	chr19:53817685	A=0.208, G=0.792	0.94787	0.33	1e-27	29875488
rs34436714	Interleukin-1 receptor antagonist protein levels	rs62143194	chr19:53816370	C=0.795, G=0.205	0.932794	0.172001	2e-55	39794498
rs34436714	Interleukin-12 receptor subunit beta-1 levels (IL12RB1.2632.5.2)	rs62143196	chr19:53817382	A=0.792, G=0.208	0.94787	0.22	2e-13	29875488
rs34436714	Interleukin-16 levels	rs62143194	chr19:53816370	C=0.795, G=0.205	0.932794	0.095818	4e-18	39794498
rs34436714	Interleukin-16 levels (IL16.2774.10.3)	rs62143206	chr19:53822958	G=0.795, T=0.205	0.977348	0.51	5e-69	29875488
rs34436714	Interleukin-18 levels	rs10424405	chr19:53818679	A=0.791, G=0.209	0.955444	0.1612	1e-52	33067605
rs34436714	Interleukin-1-receptor antagonist levels	rs62143194	chr19:53816370	C=0.795, G=0.205	0.932794	0.1908	5e-59	33067605
rs34436714	Interleukin-7 receptor subunit alpha levels (IL7R.5089.11.3)	rs34436714	chr19:53824059	A=0.204, C=0.796	1	0.24	3e-16	29875488
rs34436714	IST1 homolog levels (IST1.12434.25.3)	rs62143197	chr19:53817462	A=0.208, G=0.792	0.94787	0.46	6e-54	29875488
rs34436714	Keratinocyte differentiation-associated protein levels (KRTDAP.5739.75.3)	rs10424405	chr19:53818679	A=0.791, G=0.209	0.955444	0.25	2e-16	29875488
rs34436714	Killer cell lectin-like receptor subfamily F member 1 levels (KLRF1.5098.79.3)	rs62143194	chr19:53816370	C=0.795, G=0.205	0.932794	0.22	1e-12	29875488
rs34436714	KLF4 protein levels	rs34436714	chr19:53824059	A=0.204, C=0.796	1	0.0595153	6e-15	39789286
rs34436714	Kynurenine--oxoglutarate transaminase 3 levels (CCBL2.12682.5.3)	rs10418046	chr19:53824615	G=0.204, T=0.796	1	0.28	4e-21	29875488
rs34436714	Lamina-associated polypeptide 2, isoforms beta/gamma levels (TMPO.8265.225.3)	rs4632248	chr19:53821741	G=0.795, T=0.205	0.977348	0.62	2e-108	29875488
rs34436714	LEM domain-containing protein 1 levels (LEMD1.8040.9.3)	rs4632248	chr19:53821741	G=0.795, T=0.205	0.977348	0.51	2e-71	29875488
rs34436714	Leucine-rich repeat serine/threonine-protein kinase 2 levels (LRRK2.10990.21.3)	rs4632248	chr19:53821741	G=0.795, T=0.205	0.977348	0.21	6e-12	29875488
rs34436714	LGALS1 protein levels	rs10418046	chr19:53824615	G=0.204, T=0.796	1	0.0562939	4e-17	39789286
rs34436714	L-lactate dehydrogenase B chain levels (LDHB.3890.8.2)	rs10418046	chr19:53824615	G=0.204, T=0.796	1	0.49	2e-64	29875488
rs34436714	Lon protease homolog, mitochondrial levels (LONP1.6398.12.3)	rs62143197	chr19:53817462	A=0.208, G=0.792	0.94787	0.35	3e-32	29875488
rs34436714	Low-density lipoprotein receptor-related protein 1, soluble levels (LRP1.8601.167.3)	rs62143194	chr19:53816370	C=0.795, G=0.205	0.932794	0.22	3e-13	29875488
rs34436714	Low-density lipoprotein receptor-related protein 1B levels (LRP1B.11275.94.3)	rs62143194	chr19:53816370	C=0.795, G=0.205	0.932794	0.71	2e-139	29875488
rs34436714	LRCH4 protein levels	rs10418046	chr19:53824615	G=0.204, T=0.796	1	0.0708396	1e-22	39789286
rs34436714	LSP1/NCF2 protein level ratio	rs34436714	chr19:53824059	A=0.204, C=0.796	1	0.199293	1e-123	38412862
rs34436714	LSP1/S100A12 protein level ratio	rs34436714	chr19:53824059	A=0.204, C=0.796	1	0.179532	7e-98	38412862
rs34436714	Lymphocyte antigen 6 complex locus protein G6c levels (LY6G6C.6256.9.3)	rs62143198	chr19:53817685	A=0.208, G=0.792	0.94787	0.55	4e-78	29875488
rs34436714	Lymphocyte forward scatter	rs10418046	chr19:53824615	G=0.204, T=0.796	1	0.0964954	6e-29	37596262
rs34436714	Lymphocyte forward scatter distribution width	rs62143194	chr19:53816370	C=0.795, G=0.205	0.932794	0.0586412	2e-11	37596262
rs34436714	Lymphocyte-to-monocyte ratio	rs62143206	chr19:53822958	G=0.795, T=0.205	0.977348	NA	5e-08	34469753
rs34436714	Lymphocyte-to-monocyte ratio	rs62143206	chr19:53822958	G=0.795, T=0.205	0.977348	NA	4e-63	34469753
rs34436714	Lymphotactin levels (XCL1.14078.69.3)	rs62143196	chr19:53817382	A=0.792, G=0.208	0.94787	0.22	1e-13	29875488
rs34436714	Lysophosphatidylcholine acyltransferase 2 levels (LPCAT2.11175.45.3)	rs62143194	chr19:53816370	C=0.795, G=0.205	0.932794	0.52	9e-71	29875488
rs34436714	Lysozyme-like protein 2 levels (LYZL2.6377.54.3)	rs4632248	chr19:53821741	G=0.795, T=0.205	0.977348	0.39	5e-40	29875488
rs34436714	Macrophage migration inhibitory factor levels (MIF.5356.2.3)	rs62143198	chr19:53817685	A=0.208, G=0.792	0.94787	0.44	8e-50	29875488
rs34436714	MAD1L1/PARP1 protein level ratio	rs34436714	chr19:53824059	A=0.204, C=0.796	1	0.179202	9e-99	38412862
rs34436714	Malate dehydrogenase, cytoplasmic levels (MDH1.3853.56.1)	rs62143197	chr19:53817462	A=0.208, G=0.792	0.94787	0.35	8e-31	29875488
rs34436714	Malignant T-cell-amplified sequence 1 levels (MCTS1.12488.9.3)	rs10424405	chr19:53818679	A=0.791, G=0.209	0.955444	0.36	2e-34	29875488
rs34436714	MAP kinase-activated protein kinase 2 levels (MAPKAPK2.3820.68.2)	rs62143197	chr19:53817462	A=0.208, G=0.792	0.94787	0.39	2e-38	29875488
rs34436714	Maspardin levels (SPG21.11122.97.3)	rs10418046	chr19:53824615	G=0.204, T=0.796	1	0.61	2e-105	29875488
rs34436714	MCEMP1 protein levels	rs10418046	chr19:53824615	G=0.204, T=0.796	1	0.0483941	2e-12	39789286
rs34436714	Mineralocorticoid receptor levels (NR3C2.12931.16.3)	rs62143206	chr19:53822958	G=0.795, T=0.205	0.977348	0.37	5e-36	29875488
rs34436714	Mitochondrial import inner membrane translocase subunit TIM14 levels (DNAJC19.4545.53.3)	rs4632248	chr19:53821741	G=0.795, T=0.205	0.977348	0.21	3e-12	29875488
rs34436714	Mitogen-activated protein kinase 1 levels (MAPK1.3115.64.2)	rs62143198	chr19:53817685	A=0.208, G=0.792	0.94787	0.5	9e-65	29875488
rs34436714	Mitogen-activated protein kinase 13 levels (MAPK13.5006.71.1)	rs62143206	chr19:53822958	G=0.795, T=0.205	0.977348	0.65	1e-121	29875488
rs34436714	Mitogen-activated protein kinase 14 levels (MAPK14.5007.1.1)	rs62143198	chr19:53817685	A=0.208, G=0.792	0.94787	0.51	5e-68	29875488
rs34436714	Mitogen-activated protein kinase 3 levels (MAPK3.2855.49.2)	rs62143198	chr19:53817685	A=0.208, G=0.792	0.94787	0.63	4e-105	29875488
rs34436714	Mitogen-activated protein kinase 8 levels (MAPK8.3825.18.2)	rs62143198	chr19:53817685	A=0.208, G=0.792	0.94787	0.6	8e-97	29875488
rs34436714	Mitogen-activated protein kinase kinase kinase 3 levels (MAP3K3.12990.39.3)	rs62143206	chr19:53822958	G=0.795, T=0.205	0.977348	0.63	9e-111	29875488
rs34436714	Mitotic checkpoint serine/threonine-protein kinase BUB1 levels (BUB1.12033.3.3)	rs10418046	chr19:53824615	G=0.204, T=0.796	1	0.46	1e-57	29875488
rs34436714	MNDA/NCF2 protein level ratio	rs34436714	chr19:53824059	A=0.204, C=0.796	1	0.202768	1e-125	38412862
rs34436714	Monocyte count	rs10424405	chr19:53818679	A=0.791, G=0.209	0.955444	0.0637	4e-111	34594039
rs34436714	Monocyte count	rs4632248	chr19:53821741	G=0.795, T=0.205	0.977348	0.065178	1e-173	32888493
rs34436714	Monocyte count	rs4632248	chr19:53821741	G=0.795, T=0.205	0.977348	NA	6e-176	32888493
rs34436714	Monocyte count	rs62143206	chr19:53822958	G=0.795, T=0.205	0.977348	0.073749	2e-162	32888494
rs34436714	Monocyte count	rs10418046	chr19:53824615	G=0.204, T=0.796	1	0.0732933	5e-63	27863252
rs34436714	Monocyte count	rs10418046	chr19:53824615	G=0.204, T=0.796	1	NA	1e-58	34469753
rs34436714	Monocyte count (UKB data field 30130)	rs10418046	chr19:53824615	G=0.204, T=0.796	1	0.0572146	2e-146	39789286
rs34436714	Monocyte forward scatter	rs34436714	chr19:53824059	A=0.204, C=0.796	1	0.197748	1e-117	37596262
rs34436714	Monocyte forward scatter distribution width	rs62143206	chr19:53822958	G=0.795, T=0.205	0.977348	0.374454	1E-410	37596262
rs34436714	Monocyte percentage (UKB data field 30190)	rs4632248	chr19:53821741	G=0.795, T=0.205	0.977348	0.06199	5e-164	39789286
rs34436714	Monocyte percentage of white cells	rs62143206	chr19:53822958	G=0.795, T=0.205	0.977348	0.0828785	5e-80	27863252
rs34436714	Monocyte percentage of white cells	rs62143206	chr19:53822958	G=0.795, T=0.205	0.977348	0.0785412	3e-183	32888494
rs34436714	Monocyte percentage of white cells variance	rs10424405	chr19:53818679	A=0.791, G=0.209	0.955444	0.0184686	3e-10	40335489
rs34436714	Monocyte percentage of white cells variance	rs10418046	chr19:53824615	G=0.204, T=0.796	1	0.0187502	8e-11	40335489
rs34436714	Monocyte side fluorescence	rs10424405	chr19:53818679	A=0.791, G=0.209	0.955444	0.121147	6e-44	37596262
rs34436714	Monocyte side fluorescence distribution width	rs34436714	chr19:53824059	A=0.204, C=0.796	1	0.228028	7e-151	37596262
rs34436714	Monocyte side scatter	rs10418046	chr19:53824615	G=0.204, T=0.796	1	0.147552	1e-68	37596262
rs34436714	Monocyte side scatter distribution width	rs4632248	chr19:53821741	G=0.795, T=0.205	0.977348	0.158772	3e-75	37596262
rs34436714	Mothers against decapentaplegic homolog 2 levels (SMAD2.10364.6.3)	rs62143197	chr19:53817462	A=0.208, G=0.792	0.94787	0.41	8e-44	29875488
rs34436714	Mothers against decapentaplegic homolog 4 levels (SMAD4.12022.12.3)	rs10418046	chr19:53824615	G=0.204, T=0.796	1	0.43	5e-49	29875488
rs34436714	Myotonin-protein kinase levels (DMPK.9010.3.3)	rs10418046	chr19:53824615	G=0.204, T=0.796	1	0.2	8e-12	29875488
rs34436714	N-acetyl-D-glucosamine kinase levels (NAGK.3894.15.2)	rs4632248	chr19:53821741	G=0.795, T=0.205	0.977348	0.5	9e-69	29875488
rs34436714	N-acetyltransferase 14 levels (NAT14.11120.49.3)	rs10418046	chr19:53824615	G=0.204, T=0.796	1	0.45	2e-53	29875488
rs34436714	NAD kinase levels (NADK.13624.17.3)	rs62143206	chr19:53822958	G=0.795, T=0.205	0.977348	0.34	1e-31	29875488
rs34436714	NADK/NCF2 protein level ratio	rs34436714	chr19:53824059	A=0.204, C=0.796	1	0.186711	2e-107	38412862
rs34436714	NCF2 protein levels	rs34436714	chr19:53824059	A=0.204, C=0.796	1	0.151831	4e-103	39789286
rs34436714	NCF2/NMNAT1 protein level ratio	rs34436714	chr19:53824059	A=0.204, C=0.796	1	0.210968	7e-136	38412862
rs34436714	NCF2/PADI4 protein level ratio	rs34436714	chr19:53824059	A=0.204, C=0.796	1	0.203559	1e-123	38412862
rs34436714	NCF2/PSMD9 protein level ratio	rs34436714	chr19:53824059	A=0.204, C=0.796	1	0.194372	3e-115	38412862
rs34436714	NCF2/PSMG3 protein level ratio	rs34436714	chr19:53824059	A=0.204, C=0.796	1	0.188507	6e-111	38412862
rs34436714	NCF2/RASSF2 protein level ratio	rs34436714	chr19:53824059	A=0.204, C=0.796	1	0.195554	6e-115	38412862
rs34436714	NEDD9 protein levels	rs34436714	chr19:53824059	A=0.204, C=0.796	1	0.101491	3e-36	39789286
rs34436714	Nesprin-2 levels (SYNE2.9789.52.3)	rs10418046	chr19:53824615	G=0.204, T=0.796	1	0.3	2e-24	29875488
rs34436714	Neutrophil cytosol factor 2 levels (NCF2.10047.12.3)	rs4632248	chr19:53821741	G=0.795, T=0.205	0.977348	0.65	1e-121	29875488
rs34436714	Neutrophil forward scatter	rs34436714	chr19:53824059	A=0.204, C=0.796	1	0.0855719	3e-22	37596262
rs34436714	Neutrophil forward scatter distribution width	rs34436714	chr19:53824059	A=0.204, C=0.796	1	0.675798	2E-1422	37596262
rs34436714	Neutrophil side fluorescence	rs10418046	chr19:53824615	G=0.204, T=0.796	1	0.086832	2e-23	37596262
rs34436714	Neutrophil side fluorescence distribution width	rs62143206	chr19:53822958	G=0.795, T=0.205	0.977348	0.293043	1e-250	37596262
rs34436714	Neutrophil side scatter	rs34436714	chr19:53824059	A=0.204, C=0.796	1	0.199038	2e-115	37596262
rs34436714	Neutrophil side scatter distribution width	rs34436714	chr19:53824059	A=0.204, C=0.796	1	0.459406	4E-632	37596262
rs34436714	Next to BRCA1 gene 1 protein levels (NBR1.7696.104.3)	rs62143197	chr19:53817462	A=0.208, G=0.792	0.94787	0.31	1e-24	29875488
rs34436714	NHP2-like protein 1 levels (NHP2L1.13602.6.3)	rs4632248	chr19:53821741	G=0.795, T=0.205	0.977348	0.7	1e-143	29875488
rs34436714	Nicotinamide phosphoribosyltransferase levels (NAMPT.5011.11.1)	rs4632248	chr19:53821741	G=0.795, T=0.205	0.977348	0.46	2e-57	29875488
rs34436714	Nischarin levels (NISCH.12738.43.3)	rs10418046	chr19:53824615	G=0.204, T=0.796	1	0.34	5e-31	29875488
rs34436714	NmrA-like family domain-containing protein 1 levels (NMRAL1.13988.67.3)	rs10418046	chr19:53824615	G=0.204, T=0.796	1	0.22	3e-13	29875488
rs34436714	Non-histone chromosomal protein HMG-14 levels (HMGN1.9187.2.3)	rs10424405	chr19:53818679	A=0.791, G=0.209	0.955444	0.29	9e-22	29875488
rs34436714	Normal mucosa of esophagus-specific gene 1 protein levels (NMES1.6406.3.3)	rs10418046	chr19:53824615	G=0.204, T=0.796	1	0.37	3e-36	29875488
rs34436714	N-terminal Xaa-Pro-Lys N-methyltransferase 1 levels (NTMT1.12454.105.3)	rs4632248	chr19:53821741	G=0.795, T=0.205	0.977348	0.57	4e-89	29875488
rs34436714	NTF2-related export protein 1 levels (NXT1.9942.2.3)	rs10424405	chr19:53818679	A=0.791, G=0.209	0.955444	0.48	4e-62	29875488
rs34436714	NUCB2/TRIAP1 protein level ratio	rs34436714	chr19:53824059	A=0.204, C=0.796	1	0.134348	1e-57	38412862
rs34436714	Nuclear factor erythroid 2-related factor 1 levels (NFE2L1.11154.3.3)	rs62143197	chr19:53817462	A=0.208, G=0.792	0.94787	0.32	8e-26	29875488
rs34436714	Nuclear migration protein nudC levels (NUDC.8887.21.3)	rs10418046	chr19:53824615	G=0.204, T=0.796	1	0.41	1e-45	29875488
rs34436714	Nuclear protein localization protein 4 homolog levels (NPLOC4.12993.21.3)	rs62143197	chr19:53817462	A=0.208, G=0.792	0.94787	0.21	5e-12	29875488
rs34436714	Nuclear RNA export factor 1 levels (NXF1.12453.161.3)	rs10418046	chr19:53824615	G=0.204, T=0.796	1	0.58	3e-95	29875488
rs34436714	Nucleolin levels (NCL.13655.34.3)	rs10424405	chr19:53818679	A=0.791, G=0.209	0.955444	0.24	1e-15	29875488
rs34436714	Nucleoside diphosphate kinase B levels (NME2.4249.64.2)	rs10418046	chr19:53824615	G=0.204, T=0.796	1	0.33	2e-29	29875488
rs34436714	Obg-like ATPase 1 levels (OLA1.12659.13.3)	rs62143197	chr19:53817462	A=0.208, G=0.792	0.94787	0.21	3e-12	29875488
rs34436714	Osteocalcin levels (BGLAP.11067.13.3)	rs62143194	chr19:53816370	C=0.795, G=0.205	0.932794	0.26	3e-17	29875488
rs34436714	Oxidoreductase HTATIP2 levels (HTATIP2.7753.21.3)	rs62143198	chr19:53817685	A=0.208, G=0.792	0.94787	0.29	2e-21	29875488
rs34436714	p53 and DNA damage-regulated protein 1 levels (PDRG1.12593.33.3)	rs10424405	chr19:53818679	A=0.791, G=0.209	0.955444	0.26	4e-18	29875488
rs34436714	PARP1 protein levels	rs34436714	chr19:53824059	A=0.204, C=0.796	1	0.149894	1e-91	39789286
rs34436714	PDCD5/TMSB10 protein level ratio	rs34436714	chr19:53824059	A=0.204, C=0.796	1	0.16663	7e-89	38412862
rs34436714	PEBP1/TMSB10 protein level ratio	rs34436714	chr19:53824059	A=0.204, C=0.796	1	0.184598	1e-110	38412862
rs34436714	Peptidyl-prolyl cis-trans isomerase A levels (PPIA.5247.17.4)	rs62143198	chr19:53817685	A=0.208, G=0.792	0.94787	0.63	5e-108	29875488
rs34436714	Peptidyl-prolyl cis-trans isomerase H levels (PPIH.12449.16.3)	rs62143197	chr19:53817462	A=0.208, G=0.792	0.94787	0.52	6e-72	29875488
rs34436714	Peptidyl-prolyl cis-trans isomerase NIMA-interacting 4 levels (PIN4.12718.43.3)	rs62143206	chr19:53822958	G=0.795, T=0.205	0.977348	0.71	2e-145	29875488
rs34436714	Peptidyl-prolyl cis-trans isomerase-like 1 levels (PPIL1.9884.8.3)	rs62143196	chr19:53817382	A=0.792, G=0.208	0.94787	0.26	7e-18	29875488
rs34436714	Peptidyl-prolyl cis-trans isomerase-like 1 levels (PPIL1.9884.8.3)	rs62143197	chr19:53817462	A=0.208, G=0.792	0.94787	0.26	8e-18	29875488
rs34436714	Phosducin-like protein 2 levels (PDCL2.14192.31.3)	rs10418046	chr19:53824615	G=0.204, T=0.796	1	0.35	5e-32	29875488
rs34436714	Phosphatidylinositol 3,4,5-trisphosphate 3-phosphatase and dual-specificity protein phosphatase PTEN levels	rs62143198	chr19:53817685	A=0.208, G=0.792	0.94787	0.22	1e-12	29875488
rs34436714	Phosphomevalonate kinase levels (PMVK.12450.42.3)	rs62143197	chr19:53817462	A=0.208, G=0.792	0.94787	0.23	3e-14	29875488
rs34436714	PIKFYVE protein levels	rs34436714	chr19:53824059	A=0.204, C=0.796	1	0.0602389	1e-16	39789286
rs34436714	Plasmin levels (PLG.4150.75.2)	rs62143196	chr19:53817382	A=0.792, G=0.208	0.94787	0.2	1e-11	29875488
rs34436714	Plastin-2 levels (LCP1.9749.190.3)	rs4632248	chr19:53821741	G=0.795, T=0.205	0.977348	0.46	6e-56	29875488
rs34436714	Platelet-activating factor acetylhydrolase IB subunit beta levels (PAFAH1B2.2642.4.1)	rs62143197	chr19:53817462	A=0.208, G=0.792	0.94787	0.28	8e-21	29875488
rs34436714	Poly(rC)-binding protein 1 levels (PCBP1.11458.30.3)	rs62143198	chr19:53817685	A=0.208, G=0.792	0.94787	0.6	4e-97	29875488
rs34436714	Polyadenylate-binding protein 3 levels (PABPC3.10447.18.3)	rs62143197	chr19:53817462	A=0.208, G=0.792	0.94787	0.34	3e-29	29875488
rs34436714	Polyadenylate-binding protein 4 levels (PABPC4.12603.87.3)	rs62143197	chr19:53817462	A=0.208, G=0.792	0.94787	0.34	1e-29	29875488
rs34436714	Polycomb protein SCMH1 levels (SCMH1.12604.16.3)	rs62143206	chr19:53822958	G=0.795, T=0.205	0.977348	0.31	2e-25	29875488
rs34436714	PolyUbiquitin K48-linked levels (UBB.6651.74.3)	rs4632248	chr19:53821741	G=0.795, T=0.205	0.977348	0.46	2e-56	29875488
rs34436714	PPP1R2/TMSB10 protein level ratio	rs34436714	chr19:53824059	A=0.204, C=0.796	1	0.216137	3e-147	38412862
rs34436714	Prefoldin subunit 5 levels (PFDN5.4271.75.2)	rs10418046	chr19:53824615	G=0.204, T=0.796	1	0.22	3e-13	29875488
rs34436714	Prenylcysteine oxidase-like levels (PCYOX1L.5599.88.3)	rs62143197	chr19:53817462	A=0.208, G=0.792	0.94787	0.43	8e-49	29875488
rs34436714	Probable ATP-dependent RNA helicase DDX58 levels (DDX58.12382.2.3)	rs4632248	chr19:53821741	G=0.795, T=0.205	0.977348	0.31	3e-26	29875488
rs34436714	Probable dimethyladenosine transferase levels (DIMT1.12694.28.3)	rs10424405	chr19:53818679	A=0.791, G=0.209	0.955444	0.5	6e-66	29875488
rs34436714	Probable RNA-binding protein 23 levels (RBM23.11590.5.3)	rs10424405	chr19:53818679	A=0.791, G=0.209	0.955444	0.62	4e-104	29875488
rs34436714	Probable RNA-binding protein EIF1AD levels (EIF1AD.13545.97.3)	rs62143198	chr19:53817685	A=0.208, G=0.792	0.94787	0.65	2e-113	29875488
rs34436714	Pro-FMRFamide-related neuropeptide FF levels (NPFF.5617.41.3)	rs62143198	chr19:53817685	A=0.208, G=0.792	0.94787	0.56	3e-82	29875488
rs34436714	Programmed cell death protein 5 levels (PDCD5.12517.52.3)	rs62143206	chr19:53822958	G=0.795, T=0.205	0.977348	0.61	1e-103	29875488
rs34436714	Pro-interleukin-16 levels	rs10424405	chr19:53818679	A=0.791, G=0.209	0.955444	0.0702	3e-11	33067605
rs34436714	Proteasome activator complex subunit 1 levels (PSME1.5918.5.3)	rs62143197	chr19:53817462	A=0.208, G=0.792	0.94787	0.23	7e-14	29875488
rs34436714	Proteasome activator complex subunit 1 levels (PSME1.5918.5.3)	rs10418046	chr19:53824615	G=0.204, T=0.796	1	0.23	2e-14	29875488
rs34436714	Protein deglycase DJ-1 levels (PARK7.5016.61.2)	rs10418046	chr19:53824615	G=0.204, T=0.796	1	0.47	1e-58	29875488
rs34436714	Protein DGCR14 levels (DGCR14.11356.19.3)	rs62143197	chr19:53817462	A=0.208, G=0.792	0.94787	0.45	2e-53	29875488
rs34436714	Protein FAM107A levels (FAM107A.2760.2.2)	rs10418046	chr19:53824615	G=0.204, T=0.796	1	0.23	2e-14	29875488
rs34436714	Protein FAM150B levels (FAM150B.6284.7.3)	rs10424405	chr19:53818679	A=0.791, G=0.209	0.955444	0.24	1e-15	29875488
rs34436714	Protein kinase C beta type (splice variant beta-II) levels (PRKCB.5475.10.3)	rs62143197	chr19:53817462	A=0.208, G=0.792	0.94787	0.54	2e-78	29875488
rs34436714	Protein kinase C iota type levels (PRKCI.3379.29.1)	rs62143197	chr19:53817462	A=0.208, G=0.792	0.94787	0.25	1e-16	29875488
rs34436714	Protein MRVI1 levels (MRVI1.8255.34.3)	rs62143198	chr19:53817685	A=0.208, G=0.792	0.94787	0.57	7e-84	29875488
rs34436714	Protein NDRG4 levels (NDRG4.7934.11.3)	rs62143206	chr19:53822958	G=0.795, T=0.205	0.977348	0.53	4e-78	29875488
rs34436714	Protein S100-A11 levels (S100A11.14011.17.3)	rs4632248	chr19:53821741	G=0.795, T=0.205	0.977348	0.55	5e-83	29875488
rs34436714	Protein S100-A12 levels (S100A12.5852.6.3)	rs62143206	chr19:53822958	G=0.795, T=0.205	0.977348	0.69	4e-136	29875488
rs34436714	Protein S100-A4 levels (S100A4.14116.129.3)	rs62143198	chr19:53817685	A=0.208, G=0.792	0.94787	0.41	2e-42	29875488
rs34436714	Protein S100-A6 levels (S100A6.13090.17.3)	rs62143206	chr19:53822958	G=0.795, T=0.205	0.977348	0.53	2e-76	29875488
rs34436714	Protein S100-A9 levels (S100A9.5339.49.3)	rs34436714	chr19:53824059	A=0.204, C=0.796	1	0.59	1e-95	29875488
rs34436714	Protein unc-93 homolog B1 levels (UNC93B1.13487.24.3)	rs4632248	chr19:53821741	G=0.795, T=0.205	0.977348	0.39	1e-40	29875488
rs34436714	Protein-tyrosine kinase 2-beta levels (PTK2B.8918.64.3)	rs62143197	chr19:53817462	A=0.208, G=0.792	0.94787	0.23	1e-14	29875488
rs34436714	Protein-tyrosine sulfotransferase 2 levels (TPST2.8024.64.3)	rs34436714	chr19:53824059	A=0.204, C=0.796	1	0.22	7e-14	29875488
rs34436714	Pulmonary surfactant-associated protein D levels (SFTPD.4414.69.2)	rs62143206	chr19:53822958	G=0.795, T=0.205	0.977348	0.71	3e-150	29875488
rs34436714	Purine nucleoside phosphorylase levels (PNP.10039.32.3)	rs62143197	chr19:53817462	A=0.208, G=0.792	0.94787	0.23	9e-15	29875488
rs34436714	PXN protein levels	rs4632248	chr19:53821741	G=0.795, T=0.205	0.977348	0.0623287	7e-24	39789286
rs34436714	Pyridoxal kinase levels (PDXK.11098.1.3)	rs10418046	chr19:53824615	G=0.204, T=0.796	1	0.48	2e-62	29875488
rs34436714	RAB44 protein levels	rs10424405	chr19:53818679	A=0.791, G=0.209	0.955444	0.0738793	4e-23	39789286
rs34436714	RAC-alpha/beta/gamma serine/threonine-protein kinase levels (AKT1.AKT2.AKT3.3392.68.2)	rs62143198	chr19:53817685	A=0.208, G=0.792	0.94787	0.44	4e-49	29875488
rs34436714	RAC-alpha/beta/gamma serine/threonine-protein kinase levels (AKT1.AKT2.AKT3.3392.68.2)	rs10418046	chr19:53824615	G=0.204, T=0.796	1	0.4	7e-43	29875488
rs34436714	RAC-beta serine/threonine-protein kinase levels (AKT2.14685.17.3)	rs62143197	chr19:53817462	A=0.208, G=0.792	0.94787	0.41	2e-44	29875488
rs34436714	Ragulator complex protein LAMTOR3 levels (LAMTOR3.12490.92.3)	rs62143206	chr19:53822958	G=0.795, T=0.205	0.977348	0.29	2e-22	29875488
rs34436714	Rap1 GTPase-activating protein 1 levels (RAP1GAP.13735.1.3)	rs10418046	chr19:53824615	G=0.204, T=0.796	1	0.32	6e-27	29875488
rs34436714	Ras-related C3 botulinum toxin substrate 3 levels (RAC3.5271.5.1)	rs62143197	chr19:53817462	A=0.208, G=0.792	0.94787	0.32	7e-26	29875488
rs34436714	Ras-related protein Rab-14 levels (RAB14.14283.12.3)	rs10418046	chr19:53824615	G=0.204, T=0.796	1	0.3	5e-24	29875488
rs34436714	Regulator of G-protein signaling 18 levels (RGS18.13982.33.3)	rs62143197	chr19:53817462	A=0.208, G=0.792	0.94787	0.25	9e-17	29875488
rs34436714	Regulator of microtubule dynamics protein 1 levels (RMDN1.7096.30.3)	rs62143198	chr19:53817685	A=0.208, G=0.792	0.94787	0.67	1e-124	29875488
rs34436714	Regulatory factor X-associated protein levels (RFXAP.12726.3.3)	rs10424405	chr19:53818679	A=0.791, G=0.209	0.955444	0.25	1e-16	29875488
rs34436714	Retinoic acid receptor responder protein 3 levels (RARRES3.10961.15.3)	rs62143198	chr19:53817685	A=0.208, G=0.792	0.94787	0.22	1e-12	29875488
rs34436714	Retinoid-binding protein 7 levels (RBP7.14208.3.3)	rs62143206	chr19:53822958	G=0.795, T=0.205	0.977348	0.75	3e-171	29875488
rs34436714	Rho GDP-dissociation inhibitor 1 levels (ARHGDIA.6454.38.3)	rs62143206	chr19:53822958	G=0.795, T=0.205	0.977348	0.36	4e-34	29875488
rs34436714	Rho GDP-dissociation inhibitor 2 levels (ARHGDIB.9846.32.3)	rs62143198	chr19:53817685	A=0.208, G=0.792	0.94787	0.67	1e-121	29875488
rs34436714	Rho GTPase-activating protein 25 levels (ARHGAP25.11333.82.3)	rs62143206	chr19:53822958	G=0.795, T=0.205	0.977348	0.65	3e-121	29875488
rs34436714	Rho GTPase-activating protein 30 levels (ARHGAP30.12807.89.3)	rs62143197	chr19:53817462	A=0.208, G=0.792	0.94787	0.21	2e-12	29875488
rs34436714	Rho guanine nucleotide exchange factor 1 levels (ARHGEF1.13976.9.3)	rs62143197	chr19:53817462	A=0.208, G=0.792	0.94787	0.26	1e-17	29875488
rs34436714	Riboflavin kinase levels (RFK.13059.33.3)	rs62143194	chr19:53816370	C=0.795, G=0.205	0.932794	0.39	2e-38	29875488
rs34436714	Ribonucleoside-diphosphate reductase subunit M2 B levels (RRM2B.8925.25.3)	rs10418046	chr19:53824615	G=0.204, T=0.796	1	0.4	3e-42	29875488
rs34436714	Ribosomal protein S6 kinase alpha-6 levels (RPS6KA6.12688.115.3)	rs62143197	chr19:53817462	A=0.208, G=0.792	0.94787	0.53	8e-76	29875488
rs34436714	Ribulose-phosphate 3-epimerase levels (RPE.12646.2.3)	rs10418046	chr19:53824615	G=0.204, T=0.796	1	0.31	2e-26	29875488
rs34436714	RNA polymerase II subunit A C-terminal domain phosphatase SSU72 levels (SSU72.13566.2.3)	rs62143206	chr19:53822958	G=0.795, T=0.205	0.977348	0.61	3e-105	29875488
rs34436714	RNA-binding protein 3 levels (RBM3.12747.89.3)	rs62143198	chr19:53817685	A=0.208, G=0.792	0.94787	0.7	1e-134	29875488
rs34436714	RNA-binding protein 39 levels (RBM39.4284.18.3)	rs62143198	chr19:53817685	A=0.208, G=0.792	0.94787	0.47	1e-57	29875488
rs34436714	RNA-binding protein EWS levels (EWSR1.12988.49.3)	rs62143206	chr19:53822958	G=0.795, T=0.205	0.977348	0.61	4e-106	29875488
rs34436714	Runt-related transcription factor 3 levels (RUNX3.11138.16.3)	rs62143198	chr19:53817685	A=0.208, G=0.792	0.94787	0.37	6e-35	29875488
rs34436714	S100A11 protein levels	rs34436714	chr19:53824059	A=0.204, C=0.796	1	0.211489	1e-192	39789286
rs34436714	S100A12 protein levels	rs4632248	chr19:53821741	G=0.795, T=0.205	0.977348	0.154521	1e-107	39789286
rs34436714	S100P protein levels	rs4632248	chr19:53821741	G=0.795, T=0.205	0.977348	0.0592809	3e-17	39789286
rs34436714	Secreted and transmembrane protein 1 levels (SECTM1.13093.6.3)	rs10418046	chr19:53824615	G=0.204, T=0.796	1	0.21	1e-12	29875488
rs34436714	Selenide, water dikinase 1 levels (SEPHS1.14083.25.3)	rs62143198	chr19:53817685	A=0.208, G=0.792	0.94787	0.49	3e-62	29875488
rs34436714	Semaphorin-3B levels (SEMA3B.5667.3.3)	rs10418046	chr19:53824615	G=0.204, T=0.796	1	0.23	8e-15	29875488
rs34436714	Serine/arginine-rich splicing factor 7 levels (SRSF7.12987.12.3)	rs62143206	chr19:53822958	G=0.795, T=0.205	0.977348	0.59	4e-98	29875488
rs34436714	Serine/threonine-protein kinase 17B levels (STK17B.5249.31.3)	rs62143206	chr19:53822958	G=0.795, T=0.205	0.977348	0.62	3e-108	29875488
rs34436714	Serine/threonine-protein kinase MRCK alpha levels (CDC42BPA.12706.2.3)	rs10424405	chr19:53818679	A=0.791, G=0.209	0.955444	0.35	9e-33	29875488
rs34436714	Serine/threonine-protein kinase PAK 4 levels (PAK4.13719.19.3)	rs62143197	chr19:53817462	A=0.208, G=0.792	0.94787	0.22	2e-13	29875488
rs34436714	Serine-rich single-pass membrane protein 1 levels (SSMEM1.8298.8.3)	rs62143197	chr19:53817462	A=0.208, G=0.792	0.94787	0.32	2e-26	29875488
rs34436714	SERPINB1/TMSB10 protein level ratio	rs34436714	chr19:53824059	A=0.204, C=0.796	1	0.17507	1e-100	38412862
rs34436714	SERPINB8 protein levels	rs34436714	chr19:53824059	A=0.204, C=0.796	1	0.0897958	6e-56	39789286
rs34436714	SH3 domain-binding protein 2 levels (SH3BP2.7769.29.3)	rs4632248	chr19:53821741	G=0.795, T=0.205	0.977348	0.66	2e-126	29875488
rs34436714	SHC-transforming protein 1 levels (SHC1.5272.55.2)	rs62143198	chr19:53817685	A=0.208, G=0.792	0.94787	0.61	3e-98	29875488
rs34436714	Sialic acid-binding Ig-like lectin 11 levels (SIGLEC11.8913.22.3)	rs10418046	chr19:53824615	G=0.204, T=0.796	1	0.62	2e-110	29875488
rs34436714	Sialic acid-binding Ig-like lectin 12 levels (SIGLEC12.8352.26.3)	rs10424405	chr19:53818679	A=0.791, G=0.209	0.955444	0.21	1e-12	29875488
rs34436714	Signal transducer and activator of transcription 1-alpha/beta levels (STAT1.12351.25.3)	rs62143197	chr19:53817462	A=0.208, G=0.792	0.94787	0.41	4e-44	29875488
rs34436714	Signal transducer and activator of transcription 1-alpha/beta levels (STAT1.12351.25.3)	rs62143197	chr19:53817462	A=0.208, G=0.792	0.94787	0.48	3e-61	29875488
rs34436714	Signal transducer and activator of transcription 3 levels (STAT3.10346.5.3)	rs62143198	chr19:53817685	A=0.208, G=0.792	0.94787	0.41	3e-43	29875488
rs34436714	Signal transducer and activator of transcription 6 levels (STAT6.10372.18.3)	rs4632248	chr19:53821741	G=0.795, T=0.205	0.977348	0.61	1e-103	29875488
rs34436714	Signal-regulatory protein beta-2 levels (SIRPB2.5669.26.3)	rs10418046	chr19:53824615	G=0.204, T=0.796	1	0.47	7e-61	29875488
rs34436714	SIR2-like protein 2 levels	rs62143198	chr19:53817685	A=0.208, G=0.792	0.94787	0.0811	1e-08	33067605
rs34436714	Ski-like protein levels (SKIL.14670.1.3)	rs10418046	chr19:53824615	G=0.204, T=0.796	1	0.33	1e-28	29875488
rs34436714	Small ubiquitin-related modifier 3 levels (SUMO3.14623.26.3)	rs4632248	chr19:53821741	G=0.795, T=0.205	0.977348	0.74	4e-162	29875488
rs34436714	Small ubiquitin-related modifier 3 levels (SUMO3.14623.26.3)	rs62143206	chr19:53822958	G=0.795, T=0.205	0.977348	0.77	7e-180	29875488
rs34436714	SMNDC1 protein levels	rs34436714	chr19:53824059	A=0.204, C=0.796	1	0.139501	8e-82	39789286
rs34436714	Sperm-associated antigen 11A levels (SPAG11A.5726.49.3)	rs62143206	chr19:53822958	G=0.795, T=0.205	0.977348	0.33	2e-28	29875488
rs34436714	Spermidine levels	rs62143194	chr19:53816370	C=0.795, G=0.205	0.932794	10.828	3e-27	33414548
rs34436714	Spliceosome RNA helicase DDX39B levels (DDX39B.9742.59.3)	rs62143206	chr19:53822958	G=0.795, T=0.205	0.977348	0.65	2e-121	29875488
rs34436714	Stathmin-2 levels (STMN2.10900.272.3)	rs62143206	chr19:53822958	G=0.795, T=0.205	0.977348	0.69	1e-139	29875488
rs34436714	Stathmin-3 levels (STMN3.8019.73.3)	rs62143196	chr19:53817382	A=0.792, G=0.208	0.94787	0.6	1e-97	29875488
rs34436714	Stathmin-4 levels (STMN4.6267.51.3)	rs10424405	chr19:53818679	A=0.791, G=0.209	0.955444	0.25	3e-17	29875488
rs34436714	STIP1/TMSB10 protein level ratio	rs34436714	chr19:53824059	A=0.204, C=0.796	1	0.182684	8e-109	38412862
rs34436714	Stromal membrane-associated protein 1 levels (SMAP1.11649.3.3)	rs62143197	chr19:53817462	A=0.208, G=0.792	0.94787	0.42	8e-45	29875488
rs34436714	Structural maintenance of chromosomes protein 3 levels (SMC3.14324.52.3)	rs62143206	chr19:53822958	G=0.795, T=0.205	0.977348	0.65	6e-120	29875488
rs34436714	SUMO-conjugating enzyme UBC9 levels (UBE2I.2877.3.1)	rs62143206	chr19:53822958	G=0.795, T=0.205	0.977348	0.76	8e-174	29875488
rs34436714	Switch-associated protein 70 levels (SWAP70.13552.7.3)	rs4632248	chr19:53821741	G=0.795, T=0.205	0.977348	0.59	2e-98	29875488
rs34436714	Syntaxin-7 levels (STX7.8274.64.3)	rs4632248	chr19:53821741	G=0.795, T=0.205	0.977348	0.52	2e-72	29875488
rs34436714	Syntaxin-8 levels (STX8.10903.50.3)	rs4632248	chr19:53821741	G=0.795, T=0.205	0.977348	0.34	3e-31	29875488
rs34436714	Talin-2 levels (TLN2.14082.56.3)	rs62143197	chr19:53817462	A=0.208, G=0.792	0.94787	0.26	7e-18	29875488
rs34436714	Taurine levels	rs4632248	chr19:53821741	G=0.795, T=0.205	0.977348	14.659	1e-48	33414548
rs34436714	Tax1-binding protein 3 levels (TAX1BP3.12498.12.3)	rs62143197	chr19:53817462	A=0.208, G=0.792	0.94787	0.29	4e-22	29875488
rs34436714	Testican-1 levels (SPOCK1.5490.53.3)	rs62143197	chr19:53817462	A=0.208, G=0.792	0.94787	0.26	8e-18	29875488
rs34436714	Testis-expressed sequence 29 protein levels (TEX29.10557.6.3)	rs10424405	chr19:53818679	A=0.791, G=0.209	0.955444	0.27	6e-19	29875488
rs34436714	TGFA protein levels	rs62143194	chr19:53816370	C=0.795, G=0.205	0.932794	0.0482049	4e-12	39789286
rs34436714	Thioredoxin reductase 1, cytoplasmic levels (TXNRD1.13967.14.3)	rs10424405	chr19:53818679	A=0.791, G=0.209	0.955444	0.45	2e-53	29875488
rs34436714	Thrombopoietin Receptor levels (MPL.3473.78.2)	rs4632248	chr19:53821741	G=0.795, T=0.205	0.977348	0.21	7e-13	29875488
rs34436714	Thymocyte nuclear protein 1 levels (THYN1.12424.107.3)	rs34436714	chr19:53824059	A=0.204, C=0.796	1	0.31	2e-25	29875488
rs34436714	TIGAR protein levels	rs4632248	chr19:53821741	G=0.795, T=0.205	0.977348	0.0691606	5e-19	39789286
rs34436714	TMSB10 protein levels	rs4632248	chr19:53821741	G=0.795, T=0.205	0.977348	0.118773	7e-61	39789286
rs34436714	TMSB10/TREML2 protein level ratio	rs34436714	chr19:53824059	A=0.204, C=0.796	1	0.153292	1e-75	38412862
rs34436714	TMSB10/TXNRD1 protein level ratio	rs34436714	chr19:53824059	A=0.204, C=0.796	1	0.195402	2e-122	38412862
rs34436714	TMSB10/ZBTB16 protein level ratio	rs34436714	chr19:53824059	A=0.204, C=0.796	1	0.152961	7e-73	38412862
rs34436714	TNFSF14 protein levels	rs10418046	chr19:53824615	G=0.204, T=0.796	1	0.0601281	9e-18	39789286
rs34436714	Toll/interleukin-1 receptor domain-containing adapter protein levels (TIRAP.9839.148.3)	rs62143198	chr19:53817685	A=0.208, G=0.792	0.94787	0.62	5e-104	29875488
rs34436714	Toll-interacting protein levels (TOLLIP.13963.7.3)	rs10418046	chr19:53824615	G=0.204, T=0.796	1	0.29	3e-23	29875488
rs34436714	TOR1AIP1 protein levels	rs4632248	chr19:53821741	G=0.795, T=0.205	0.977348	0.0642768	5e-29	39789286
rs34436714	Transformer-2 protein homolog beta levels (TRA2B.12373.73.3)	rs4632248	chr19:53821741	G=0.795, T=0.205	0.977348	0.41	1e-43	29875488
rs34436714	Transforming growth factor beta-3 levels (TGFB3.3520.58.1)	rs62143206	chr19:53822958	G=0.795, T=0.205	0.977348	0.22	2e-13	29875488
rs34436714	Transforming protein RhoA levels (RHOA.9855.10.3)	rs62143198	chr19:53817685	A=0.208, G=0.792	0.94787	0.6	1e-95	29875488
rs34436714	Transketolase levels (TKT.4306.4.2)	rs62143198	chr19:53817685	A=0.208, G=0.792	0.94787	0.51	4e-68	29875488
rs34436714	Translation initiation factor eIF-2B subunit alpha levels (EIF2B1.10080.9.3)	rs62143197	chr19:53817462	A=0.208, G=0.792	0.94787	0.35	6e-31	29875488
rs34436714	Translationally-controlled tumor protein levels (TPT1.3872.2.1)	rs62143198	chr19:53817685	A=0.208, G=0.792	0.94787	0.52	1e-69	29875488
rs34436714	Transmembrane protein 230 levels (TMEM230.11542.11.3)	rs10418046	chr19:53824615	G=0.204, T=0.796	1	0.3	2e-24	29875488
rs34436714	TRIAP1 protein levels	rs4632248	chr19:53821741	G=0.795, T=0.205	0.977348	0.085382	4e-32	39789286
rs34436714	Triosephosphate isomerase levels (TPI1.4309.59.3)	rs62143198	chr19:53817685	A=0.208, G=0.792	0.94787	0.52	2e-70	29875488
rs34436714	Troponin I, cardiac muscle levels (TNNI3.5930.54.3)	rs62143197	chr19:53817462	A=0.208, G=0.792	0.94787	0.31	1e-24	29875488
rs34436714	Tubulin-specific chaperone E levels (TBCE.11211.7.3)	rs62143197	chr19:53817462	A=0.208, G=0.792	0.94787	0.42	3e-46	29875488
rs34436714	Tubulin--tyrosine ligase levels (TTL.13973.62.3)	rs62143197	chr19:53817462	A=0.208, G=0.792	0.94787	0.35	4e-32	29875488
rs34436714	Tumor necrosis factor ligand superfamily member 14 levels (TNFSF14.5355.69.3)	rs62143198	chr19:53817685	A=0.208, G=0.792	0.94787	0.31	5e-24	29875488
rs34436714	Tumor necrosis factor receptor superfamily member 16 levels (NGFR.8949.3.3)	rs62143194	chr19:53816370	C=0.795, G=0.205	0.932794	0.23	1e-14	29875488
rs34436714	Tyrosine-protein kinase BTK levels (BTK.3416.2.2)	rs62143197	chr19:53817462	A=0.208, G=0.792	0.94787	0.26	2e-17	29875488
rs34436714	Tyrosine-protein kinase CSK levels (CSK.3363.31.4)	rs62143198	chr19:53817685	A=0.208, G=0.792	0.94787	0.53	3e-74	29875488
rs34436714	Tyrosine-protein kinase Fgr levels (FGR.3810.50.2)	rs62143194	chr19:53816370	C=0.795, G=0.205	0.932794	0.35	7e-31	29875488
rs34436714	Tyrosine-protein kinase Lck levels (LCK.4560.34.2)	rs62143206	chr19:53822958	G=0.795, T=0.205	0.977348	0.6	1e-100	29875488
rs34436714	Tyrosine-protein kinase Lyn levels (LYN.3453.87.2)	rs62143197	chr19:53817462	A=0.208, G=0.792	0.94787	0.27	3e-19	29875488
rs34436714	Tyrosine-protein kinase Lyn, isoform B levels (LYN.3381.24.2)	rs62143197	chr19:53817462	A=0.208, G=0.792	0.94787	0.27	4e-19	29875488
rs34436714	Tyrosine-protein phosphatase non-receptor type 11 levels (PTPN11.3397.7.4)	rs10418046	chr19:53824615	G=0.204, T=0.796	1	0.31	8e-26	29875488
rs34436714	Tyrosine-protein phosphatase non-receptor type 7 levels (PTPN7.14688.6.3)	rs62143197	chr19:53817462	A=0.208, G=0.792	0.94787	0.48	4e-59	29875488
rs34436714	Tyrosine-protein phosphatase non-receptor type 9 levels (PTPN9.12633.3.3)	rs10424405	chr19:53818679	A=0.791, G=0.209	0.955444	0.4	4e-42	29875488
rs34436714	U1 small nuclear ribonucleoprotein A levels (SNRPA.12678.66.3)	rs62143198	chr19:53817685	A=0.208, G=0.792	0.94787	0.62	2e-104	29875488
rs34436714	Ubiquilin-4 levels (UBQLN4.12720.71.3)	rs62143198	chr19:53817685	A=0.208, G=0.792	0.94787	0.38	5e-37	29875488
rs34436714	Ubiquitin carboxyl-terminal hydrolase 8 levels (USP8.13450.49.3)	rs62143198	chr19:53817685	A=0.208, G=0.792	0.94787	0.38	9e-37	29875488
rs34436714	Ubiquitin levels (RPS27A.4474.19.2)	rs10424405	chr19:53818679	A=0.791, G=0.209	0.955444	0.41	5e-43	29875488
rs34436714	Ubiquitin+1, truncated mutation for UbB levels (RPS27A.2846.24.2)	rs4632248	chr19:53821741	G=0.795, T=0.205	0.977348	0.44	7e-52	29875488
rs34436714	Ubiquitin-conjugating enzyme E2 D4 levels (UBE2D4.13475.10.3)	rs62143198	chr19:53817685	A=0.208, G=0.792	0.94787	0.58	3e-89	29875488
rs34436714	Ubiquitin-conjugating enzyme E2 N levels (UBE2N.3905.62.1)	rs62143197	chr19:53817462	A=0.208, G=0.792	0.94787	0.5	8e-65	29875488
rs34436714	Ubiquitin-conjugating enzyme E2 variant 1 levels (UBE2V1.11626.7.3)	rs62143197	chr19:53817462	A=0.208, G=0.792	0.94787	0.29	3e-22	29875488
rs34436714	Ubiquitin-fold modifier 1 levels (UFM1.3836.51.2)	rs10418046	chr19:53824615	G=0.204, T=0.796	1	0.39	1e-40	29875488
rs34436714	Ubiquitin-fold modifier-conjugating enzyme 1 levels (UFC1.3405.6.2)	rs10418046	chr19:53824615	G=0.204, T=0.796	1	0.5	8e-67	29875488
rs34436714	Ubiquitin-like protein 4A levels (UBL4A.11490.42.3)	rs62143197	chr19:53817462	A=0.208, G=0.792	0.94787	0.51	1e-67	29875488
rs34436714	Ubiquitin-like protein ISG15 levels (ISG15.14151.4.3)	rs4632248	chr19:53821741	G=0.795, T=0.205	0.977348	0.38	8e-39	29875488
rs34436714	Uncharacterized protein C7orf69 levels (C7orf69.9544.24.3)	rs10424405	chr19:53818679	A=0.791, G=0.209	0.955444	0.22	4e-13	29875488
rs34436714	Uncharacterized protein KIAA0040 levels (KIAA0040.14603.51.3)	rs62143197	chr19:53817462	A=0.208, G=0.792	0.94787	0.57	3e-88	29875488
rs34436714	UPF0454 protein C12orf49 levels (C12orf49.9387.13.3)	rs34436714	chr19:53824059	A=0.204, C=0.796	1	0.21	5e-12	29875488
rs34436714	UPF0696 protein C11orf68 levels (C11orf68.8307.47.3)	rs62143198	chr19:53817685	A=0.208, G=0.792	0.94787	0.58	1e-88	29875488
rs34436714	Urea transporter 2 levels (SLC14A2.12818.159.3)	rs10418046	chr19:53824615	G=0.204, T=0.796	1	0.23	1e-14	29875488
rs34436714	UV excision repair protein RAD23 homolog B levels (RAD23B.12522.6.3)	rs62143197	chr19:53817462	A=0.208, G=0.792	0.94787	0.24	3e-15	29875488
rs34436714	Vacuolar protein sorting-associated protein 4A levels (VPS4A.11476.43.3)	rs62143197	chr19:53817462	A=0.208, G=0.792	0.94787	0.23	9e-15	29875488
rs34436714	Vacuolar protein sorting-associated protein 4B levels (VPS4B.12668.7.3)	rs62143206	chr19:53822958	G=0.795, T=0.205	0.977348	0.4	2e-42	29875488
rs34436714	Very long-chain acyl-CoA synthetase levels (SLC27A2.9045.3.3)	rs62143194	chr19:53816370	C=0.795, G=0.205	0.932794	0.27	5e-19	29875488
rs34436714	Vesicle transport through interaction with t-SNAREs homolog 1B levels (VTI1B.8963.8.3)	rs62143198	chr19:53817685	A=0.208, G=0.792	0.94787	0.37	6e-35	29875488
rs34436714	Vesicle-associated membrane protein-associated protein A levels (VAPA.7167.102.3)	rs62143198	chr19:53817685	A=0.208, G=0.792	0.94787	0.4	1e-40	29875488
rs34436714	Vigilin levels (HDLBP.13570.43.3)	rs62143197	chr19:53817462	A=0.208, G=0.792	0.94787	0.28	7e-21	29875488
rs34436714	Voltage-gated potassium channel subunit beta-2 levels (KCNAB2.10015.119.3)	rs10424405	chr19:53818679	A=0.791, G=0.209	0.955444	0.22	1e-13	29875488
rs34436714	WAP four-disulfide core domain protein 3 levels (WFDC3.6384.19.3)	rs62143197	chr19:53817462	A=0.208, G=0.792	0.94787	0.39	7e-39	29875488
rs34436714	WSC domain-containing protein 2 levels (WSCD2.6274.15.3)	rs62143194	chr19:53816370	C=0.795, G=0.205	0.932794	0.24	1e-14	29875488
rs34436714	Y-box-binding protein 2 levels (YBX2.6372.7.3)	rs4632248	chr19:53821741	G=0.795, T=0.205	0.977348	0.57	3e-90	29875488
rs34436714	ZBP1 protein levels	rs4632248	chr19:53821741	G=0.795, T=0.205	0.977348	0.0571375	5e-15	39789286
rs34436714	Zinc finger protein 18 levels (ZNF18.11372.2.3)	rs4632248	chr19:53821741	G=0.795, T=0.205	0.977348	0.21	3e-12	29875488
rs36084354	Aspartate aminotransferase levels	rs36084354	chr19:1079960	A=0.09, G=0.91	1	0.0262	4e-10	33462484
rs36084354	Aspartate aminotransferase to alanine aminotransferase ratio	rs36084354	chr19:1079960	A=0.09, G=0.91	1	0.0306	3e-13	33462484
rs36084354	CD6 protein levels	rs12974537	chr19:1074316	C=0.905, T=0.095	0.942892	0.050237	4e-12	39789286
rs36084354	Composite immunoglobulin trait (IgA x IgG/IgM)	rs36084354	chr19:1079960	A=0.09, G=0.91	1	0.1	2e-07	28628107
rs36084354	Cortical amyloid beta load	rs62131205	chr19:1084027	C=0.085, G=0.915	0.852371	0.14	6e-07	29860282
rs36084354	eosinophil (absolute count, maximum, inv-norm transformed)	rs36084354	chr19:1079960	A=0.09, G=0.91	1	0.05936	1e-18	39024449
rs36084354	eosinophil (absolute count, mean, inv-norm transformed)	rs36084354	chr19:1079960	A=0.09, G=0.91	1	0.06378	5e-20	39024449
rs36084354	eosinophil (absolute count, mean, inv-norm transformed)	rs36084354	chr19:1079960	A=0.09, G=0.91	1	0.07568	4e-38	39024449
rs36084354	eosinophil (absolute count, minimum, inv-norm transformed)	rs36084354	chr19:1079960	A=0.09, G=0.91	1	0.03802	4e-11	39024449
rs36084354	eosinophil (absolute count, minimum, inv-norm transformed)	rs36084354	chr19:1079960	A=0.09, G=0.91	1	0.04705	1e-18	39024449
rs36084354	eosinophil (fraction, maximum, inv-norm transformed)	rs36084354	chr19:1079960	A=0.09, G=0.91	1	0.0577	1e-25	39024449
rs36084354	eosinophil (fraction, mean, inv-norm transformed)	rs36084354	chr19:1079960	A=0.09, G=0.91	1	0.06092	1e-19	39024449
rs36084354	eosinophil (fraction, mean, inv-norm transformed)	rs36084354	chr19:1079960	A=0.09, G=0.91	1	0.06768	5e-33	39024449
rs36084354	Eosinophil count	rs36084354	chr19:1079960	A=0.09, G=0.91	1	0.0427578	4e-12	27863252
rs36084354	Eosinophil count	rs36084354	chr19:1079960	A=0.09, G=0.91	1	0.0274	1e-19	34594039
rs36084354	Eosinophil count	rs36084354	chr19:1079960	A=0.09, G=0.91	1	NA	5e-13	34469753
rs36084354	Eosinophil count	rs36084354	chr19:1079960	A=0.09, G=0.91	1	NA	4e-36	32888493
rs36084354	Eosinophil count	rs36084354	chr19:1079960	A=0.09, G=0.91	1	0.0465511	8e-34	32888494
rs36084354	Eosinophil count	rs36084354	chr19:1079960	A=0.09, G=0.91	1	NA	1e-35	30595370
rs36084354	Eosinophil count	rs36084354	chr19:1079960	A=0.09, G=0.91	1	0.045367	1e-39	32888493
rs36084354	Eosinophil count	rs34912310	chr19:1084846	A=0.085, G=0.915	0.852371	0.039	8e-09	35935937
rs36084354	Eosinophil percentage of granulocytes	rs36084354	chr19:1079960	A=0.09, G=0.91	1	0.0418358	1e-11	27863252
rs36084354	Eosinophil percentage of white cells	rs36084354	chr19:1079960	A=0.09, G=0.91	1	0.0439647	2e-28	32888494
rs36084354	Eosinophill count (UKB data field 30150)	rs36084354	chr19:1079960	A=0.09, G=0.91	1	0.0356205	1e-26	39789286
rs36084354	Eosinophill percentage (UKB data field 30210)	rs36084354	chr19:1079960	A=0.09, G=0.91	1	0.0316296	2e-22	39789286
rs36084354	lymphocyte (absolute count, mean, inv-norm transformed)	rs34912310	chr19:1084846	A=0.085, G=0.915	0.852371	0.06612	7e-19	39024449
rs36084354	lymphocyte (fraction, maximum, inv-norm transformed)	rs35140707	chr19:1078298	C=0.896, T=0.104	0.830067	0.04473	6e-14	39024449
rs36084354	lymphocyte (fraction, mean, inv-norm transformed)	rs35140707	chr19:1078298	C=0.896, T=0.104	0.830067	0.04523	1e-14	39024449
rs36084354	Lymphocyte count	rs35140707	chr19:1078298	C=0.896, T=0.104	0.830067	NA	2e-26	34469753
rs36084354	Lymphocyte count	rs35140707	chr19:1078298	C=0.896, T=0.104	0.830067	0.0507393	9e-41	32888494
rs36084354	Lymphocyte count	rs36084354	chr19:1079960	A=0.09, G=0.91	1	0.0589272	3e-21	27863252
rs36084354	Lymphocyte count	rs36084354	chr19:1079960	A=0.09, G=0.91	1	0.0583	2e-46	34594039
rs36084354	Lymphocyte count	rs36084354	chr19:1079960	A=0.09, G=0.91	1	NA	3e-67	32888493
rs36084354	Lymphocyte count	rs36084354	chr19:1079960	A=0.09, G=0.91	1	0.060717	7e-71	32888493
rs36084354	Lymphocyte count (UKB data field 30120)	rs12974537	chr19:1074316	C=0.905, T=0.095	0.942892	0.0479789	4e-48	39789286
rs36084354	Lymphocyte percentage (UKB data field 30180)	rs35140707	chr19:1078298	C=0.896, T=0.104	0.830067	0.0350301	7e-27	39789286
rs36084354	Lymphocyte percentage of white cells	rs35140707	chr19:1078298	C=0.896, T=0.104	0.830067	0.040903	2e-28	32888494
rs36084354	Lymphocyte percentage of white cells	rs35532684	chr19:1078304	C=0.104, T=0.896	0.830067	0.0397461	2e-11	27863252
rs36084354	Glycated hemoglobin levels	rs36084354	chr19:1079960	A=0.09, G=0.91	1	0.0267	4e-10	33462484
rs36084354	Mean platelet volume	rs12974537	chr19:1074316	C=0.905, T=0.095	0.942892	0.0445208	1e-12	27863252
rs36084354	Mean platelet volume	rs35140707	chr19:1078298	C=0.896, T=0.104	0.830067	0.0382463	2e-22	32888494
rs36084354	neutrophil (fraction, maximum, inv-norm transformed)	rs34912310	chr19:1084846	A=0.085, G=0.915	0.852371	0.04128	4e-11	39024449
rs36084354	neutrophil (fraction, mean, inv-norm transformed)	rs34912310	chr19:1084846	A=0.085, G=0.915	0.852371	0.06413	6e-20	39024449
rs36084354	neutrophil (fraction, minimum, inv-norm transformed)	rs36084354	chr19:1079960	A=0.09, G=0.91	1	0.05443	8e-17	39024449
rs36084354	Neutrophil percentage of white cells	rs35140707	chr19:1078298	C=0.896, T=0.104	0.830067	0.0393634	2e-26	32888494
rs36084354	Neutrophil percentage of white cells	rs36084354	chr19:1079960	A=0.09, G=0.91	1	0.0433124	2e-12	27863252
rs36084354	Neutrophill percentage (UKB data field 30200)	rs35140707	chr19:1078298	C=0.896, T=0.104	0.830067	0.0348208	5e-26	39789286
rs36084354	Neutrophils and lymphocytes in blood (confirmatory factor analysis Factor 35)	rs35140707	chr19:1078298	C=0.896, T=0.104	0.830067	NA	2e-30	38965376
rs36084354	Neutrophil-to-lymphocyte ratio	rs35140707	chr19:1078298	C=0.896, T=0.104	0.830067	NA	2e-19	34469753
rs36084354	Non-albumin protein levels	rs36084354	chr19:1079960	A=0.09, G=0.91	1	0.0508	4e-31	33462484
rs36084354	PAG1 protein levels	rs34912310	chr19:1084846	A=0.085, G=0.915	0.852371	0.0722136	8e-13	39789286
rs36084354	Platelet-to-lymphocyte ratio	rs35140707	chr19:1078298	C=0.896, T=0.104	0.830067	NA	9e-14	34469753
rs36084354	PLXNB2 protein levels	rs12974537	chr19:1074316	C=0.905, T=0.095	0.942892	0.052812	2e-12	39789286
rs36084354	Serum total protein levels	rs36084354	chr19:1079960	A=0.09, G=0.91	1	0.0331	4e-14	33462484
rs36084354	Serum total protein levels	rs62131205	chr19:1084027	C=0.085, G=0.915	0.852371	0.0396	3e-17	34594039
rs36084354	Sum eosinophil basophil counts	rs36084354	chr19:1079960	A=0.09, G=0.91	1	0.0401821	7e-11	27863252
rs36084354	TGFA protein levels	rs36084354	chr19:1079960	A=0.09, G=0.91	1	0.0769477	6e-16	39789286
rs36084354	Total protein levels (UKB data field 30860)	rs62131205	chr19:1084027	C=0.085, G=0.915	0.852371	0.0349588	1e-21	39789286
rs36084354	Vesicular, overexpressed in cancer, prosurvival protein 1 levels	rs12974537	chr19:1074316	C=0.905, T=0.095	0.942892	0.172	9e-13	34648354
rs56117721	eosinophil (absolute count, maximum, inv-norm transformed)	rs111252602	chr21:35018131	C=0.068, T=0.932	1	0.1076	7e-60	39024449
rs56117721	eosinophil (absolute count, mean, inv-norm transformed)	rs111252602	chr21:35018131	C=0.068, T=0.932	1	0.1297	5e-81	39024449
rs56117721	eosinophil (absolute count, minimum, inv-norm transformed)	rs56285302	chr21:35020059	C=0.068, T=0.932	1	0.08139	2e-46	39024449
rs56117721	eosinophil (fraction, maximum, inv-norm transformed)	rs111252602	chr21:35018131	C=0.068, T=0.932	1	0.1087	1e-67	39024449
rs56117721	eosinophil (fraction, maximum, inv-norm transformed)	rs111252602	chr21:35018131	C=0.068, T=0.932	1	0.1031	7e-18	39024449
rs56117721	eosinophil (fraction, mean, inv-norm transformed)	rs111252602	chr21:35018131	C=0.068, T=0.932	1	0.1319	6e-90	39024449
rs56117721	eosinophil (fraction, mean, inv-norm transformed)	rs111252602	chr21:35018131	C=0.068, T=0.932	1	0.1298	5e-27	39024449
rs56117721	eosinophil (fraction, minimum, inv-norm transformed)	rs111252602	chr21:35018131	C=0.068, T=0.932	1	0.08046	2e-45	39024449
rs56117721	eosinophil (fraction, minimum, inv-norm transformed)	rs111252602	chr21:35018131	C=0.068, T=0.932	1	0.08313	8e-13	39024449
rs56117721	Eosinophil count	rs2242886	chr21:35015509	C=0.933, T=0.067	0.980516	0.0637	3e-79	34594039
rs56117721	Eosinophil count	rs2242886	chr21:35015509	C=0.933, T=0.067	0.980516	NA	3e-46	34469753
rs56117721	Eosinophil count	rs2242886	chr21:35015509	C=0.933, T=0.067	0.980516	NA	5e-135	30595370
rs56117721	Eosinophil count	rs2242886	chr21:35015509	C=0.933, T=0.067	0.980516	0.0992023	4e-114	32888494
rs56117721	Eosinophil count	rs73203043	chr21:35021450	C=0.068, G=0.932	1	0.103	6e-47	35935937
rs56117721	Eosinophil count	rs56117721	chr21:35026289	A=0.068, T=0.932	1	0.109434	2e-56	27863252
rs56117721	Eosinophil count	rs56117721	chr21:35026289	A=0.068, T=0.932	1	NA	5e-159	32888493
rs56117721	Eosinophil count	rs56117721	chr21:35026289	A=0.068, T=0.932	1	0.104406	7e-160	32888493
rs56117721	Eosinophil percentage of granulocytes	rs56117721	chr21:35026289	A=0.068, T=0.932	1	0.103845	1e-50	27863252
rs56117721	Eosinophil percentage of white cells	rs2242886	chr21:35015509	C=0.933, T=0.067	0.980516	0.097428	1e-110	32888494
rs56117721	Eosinophil percentage of white cells	rs56117721	chr21:35026289	A=0.068, T=0.932	1	0.109692	7e-57	27863252
rs56117721	Eosinophill count (UKB data field 30150)	rs2242886	chr21:35015509	C=0.933, T=0.067	0.980516	0.080982	2e-100	39789286
rs56117721	Eosinophill percentage (UKB data field 30210)	rs2242886	chr21:35015509	C=0.933, T=0.067	0.980516	0.088303	5e-125	39789286
rs56117721	Mean arterial pressure	rs2242886	chr21:35015509	C=0.933, T=0.067	0.980516	3.68401	4e-06	38104120
rs56117721	Mean corpuscular hemoglobin	rs1883067	chr21:35027879	C=0.068, T=0.932	1	NA	1e-15	30595370
rs56117721	Mean corpuscular hemoglobin	rs11701532	chr21:35042483	C=0.928, G=0.072	0.944498	0.0261596	4e-09	32888494
rs56117721	Mean corpuscular volume	rs11701532	chr21:35042483	C=0.928, G=0.072	0.944498	0.0281815	7e-10	32888494
rs56117721	Neutrophil percentage of granulocytes	rs2834734	chr21:35017332	A=0.932, G=0.068	1	0.0903623	1e-38	27863252
rs56117721	PAPPA protein levels	rs56358585	chr21:35033817	A=0.932, T=0.068	1	0.0740738	1e-12	39789286
rs56117721	Platelet count	rs73203043	chr21:35021450	C=0.068, G=0.932	1	0.0479438	2e-27	32888494
rs56117721	Platelet count	rs2242892	chr21:35023677	A=0.067, G=0.933	0.980516	0.04677	7e-39	32888493
rs56117721	Platelet count	rs2242892	chr21:35023677	A=0.067, G=0.933	0.980516	0.0634	5e-37	40436827
rs56117721	Platelet count	rs11700684	chr21:35037535	G=0.071, T=0.929	0.962349	NA	6e-13	34469753
rs56117721	platelet count (mean, inv-norm transformed)	rs111252602	chr21:35018131	C=0.068, T=0.932	1	0.05755	2e-17	39024449
rs56117721	platelet count (minimum, inv-norm transformed)	rs2242892	chr21:35023677	A=0.067, G=0.933	0.980516	0.05507	5e-18	39024449
rs56117721	Platelet crit (UKB data field 30090)	rs2242886	chr21:35015509	C=0.933, T=0.067	0.980516	0.0403361	3e-31	39789286
rs56117721	Plateletcrit	rs2242886	chr21:35015509	C=0.933, T=0.067	0.980516	0.0558672	2e-36	32888494
rs56117721	PRG2 protein levels	rs73203049	chr21:35028445	A=0.067, G=0.933	0.980516	0.0961114	2e-21	39789286
rs56117721	PRG3 protein levels	rs56117721	chr21:35026289	A=0.068, T=0.932	1	0.0842033	4e-17	39789286
rs56117721	Pulse pressure	rs2242886	chr21:35015509	C=0.933, T=0.067	0.980516	2.90523	2e-06	38104120
rs56117721	Sum eosinophil basophil counts	rs56117721	chr21:35026289	A=0.068, T=0.932	1	0.0948864	8e-43	27863252
rs56117721	Systolic blood pressure	rs2242886	chr21:35015509	C=0.933, T=0.067	0.980516	5.62763	4e-07	38104120
rs59222832	DTI TBSS L2 Medial lemniscus L	rs11688530	chr2:136125862	A=0.12, G=0.88	1	0.0942428	5e-07	38811844
rs59222832	DTI TBSS MO Medial lemniscus L	rs11679328	chr2:136126891	C=0.88, T=0.12	1	0.145094	5e-15	38811844
rs59222832	DTI TBSS MO Medial lemniscus R	rs11679328	chr2:136126891	C=0.88, T=0.12	1	0.117844	3e-10	38811844
rs59222832	IDP dMRI TBSS MO Pontine crossing tract	rs11679328	chr2:136126891	C=0.88, T=0.12	1	0.151	7e-14	33875891
rs59222832	Platelet count	rs11688530	chr2:136125862	A=0.12, G=0.88	1	NA	3e-13	32888493
rs59222832	Platelet count	rs11679328	chr2:136126891	C=0.88, T=0.12	1	0.025741	3e-12	32888493
rs59222832	Platelet count	rs11679328	chr2:136126891	C=0.88, T=0.12	1	0.0169	5e-17	40436827
rs73197388	Airflow obstruction in ever smokers	rs2811544	chr3:128264652	C=0.89, T=0.11	0.949772	NA	6e-07	31879980
rs73197388	Asthma	rs2811373	chr3:128278586	A=0.89, T=0.11	0.949772	0.041182	9e-09	36777996
rs73197388	Asthma	rs2811525	chr3:128280587	C=0.89, T=0.11	0.949772	1.05489	6e-09	32296059
rs73197388	Asthma	rs2811518	chr3:128294802	A=0.89, G=0.11	0.949772	NA	5e-09	32296059
rs73197388	Asthma (childhood onset)	rs2999076	chr3:128239849	C=0.89, T=0.11	0.949772	NA	2e-09	31669095
rs73197388	Atrial fibrillation	rs56287882	chr3:128311500	A=0.105, G=0.895	1	0.034	1e-09	40645996
rs73197388	Blood pressure (pleiotropy model 2 SBP adjusted for estimated causal effects x DBP)	rs34174370	chr3:128130901	C=0.891, T=0.109	0.887213	0.152771	4e-09	34989438
rs73197388	Chronic obstructive pulmonary disease	rs2955083	chr3:128242335	A=0.895, T=0.105	0.9481	1.18	4e-13	28166215
rs73197388	Chronic obstructive pulmonary disease	rs2955083	chr3:128242335	A=0.895, T=0.105	0.9481	1.13	4e-15	30804561
rs73197388	Chronic obstructive pulmonary disease in never smokers	rs2955083	chr3:128242335	A=0.895, T=0.105	0.9481	0.89	6e-06	33106845
rs73197388	Chronic obstructive pulmonary disease in non-current smokers	rs2955083	chr3:128242335	A=0.895, T=0.105	0.9481	0.89	6e-09	33106845
rs73197388	Chronic obstructive pulmonary disease liability (machine learning-based score)	rs2955133	chr3:128226479	C=0.89, T=0.11	0.949772	0.0404485	5e-37	37069358
rs73197388	Chronic obstructive pulmonary disease or resting heart rate (pleiotropy)	rs2955083	chr3:128242335	A=0.895, T=0.105	0.9481	NA	4e-08	30940143
rs73197388	Chronic obstructive pulmonary disease x current smoker interaction (2df)	rs2955083	chr3:128242335	A=0.895, T=0.105	0.9481	NA	9e-09	33106845
rs73197388	Chronic obstructive pulmonary disease x current smoker interaction (main effect)	rs2955083	chr3:128242335	A=0.895, T=0.105	0.9481	0.9	7e-09	33106845
rs73197388	Chronic obstructive pulmonary disease x ever smoker interaction (2df)	rs2955083	chr3:128242335	A=0.895, T=0.105	0.9481	NA	9e-09	33106845
rs73197388	Chronic obstructive pulmonary disease x ever smoker interaction (main effect)	rs2955083	chr3:128242335	A=0.895, T=0.105	0.9481	0.89	7e-06	33106845
rs73197388	Elevated prostate specific antigen [PSA] (PheCode 796)	rs56328893	chr3:128322987	A=0.895, G=0.105	1	0.0757	3e-16	39024449
rs73197388	Facial morphology (multitrait analysis)	rs147411501	chr3:128121667	A=0.113, G=0.887	0.830672	NA	1e-31	36539420
rs73197388	FEV1	rs2999090	chr3:128212497	A=0.895, G=0.105	0.922669	0.0203	2e-08	30804560
rs73197388	FEV1 FVC ratio Z score (UKB data field 20258)	rs2999089	chr3:128216316	C=0.105, G=0.895	0.922669	0.0347892	2e-31	39789286
rs73197388	Lung function (FEV1/FVC)	rs2999090	chr3:128212497	A=0.895, G=0.105	0.922669	0.0433	7e-32	30804560
rs73197388	Lung function (FEV1/FVC)	rs2999090	chr3:128212497	A=0.895, G=0.105	0.922669	NA	2e-43	30595370
rs73197388	Lung function (FEV1/FVC)	rs6809833	chr3:128234076	A=0.11, G=0.89	0.949772	12.284	1e-34	36914875
rs73197388	Nonatopic asthma	rs2811387	chr3:128296335	C=0.11, T=0.89	0.949772	NA	1e-08	31669095
rs73197388	Post bronchodilator FEV1	rs35724792	chr3:128090773	A=0.89, G=0.11	0.828354	0.057	3e-06	26634245
rs73197388	Post bronchodilator FEV1	rs34403909	chr3:128091602	A=0.89, G=0.11	0.828354	0.057	3e-06	26634245
rs73197388	Post bronchodilator FEV1	rs13060453	chr3:128091895	G=0.11, T=0.89	0.828354	0.057	3e-06	26634245
rs73197388	Post bronchodilator FEV1	rs13091198	chr3:128093194	C=0.89, T=0.11	0.828354	0.057	3e-06	26634245
rs73197388	Post bronchodilator FEV1	rs55684215	chr3:128093949	A=0.11, G=0.89	0.828354	0.057	3e-06	26634245
rs73197388	Post bronchodilator FEV1	rs35515217	chr3:128094968	C=0.89, T=0.11	0.828354	0.062	5e-07	26634245
rs73197388	Post bronchodilator FEV1	rs36069551	chr3:128095234	A=0.11, G=0.89	0.828354	0.057	3e-06	26634245
rs73197388	Post bronchodilator FEV1	rs11714052	chr3:128095614	A=0.11, G=0.89	0.828354	0.062	5e-07	26634245
rs73197388	Post bronchodilator FEV1	rs11709377	chr3:128096827	A=0.11, C=0.89	0.828354	0.058	4e-06	26634245
rs73197388	Post bronchodilator FEV1	rs36059338	chr3:128097084	C=0.89, G=0.11	0.828354	0.057	3e-06	26634245
rs73197388	Post bronchodilator FEV1	rs34228187	chr3:128097590	C=0.11, T=0.89	0.828354	0.057	2e-06	26634245
rs73197388	Post bronchodilator FEV1	rs34562493	chr3:128098179	C=0.89, T=0.11	0.828354	0.058	3e-06	26634245
rs73197388	Post bronchodilator FEV1	rs6787614	chr3:128098635	A=0.11, C=0.89	0.828354	0.057	3e-06	26634245
rs73197388	Post bronchodilator FEV1	rs11720239	chr3:128099112	A=0.89, G=0.11	0.828354	0.057	3e-06	26634245
rs73197388	Post bronchodilator FEV1	rs34709844	chr3:128100026	A=0.11, G=0.89	0.828354	0.057	3e-06	26634245
rs73197388	Post bronchodilator FEV1	rs11715661	chr3:128102003	C=0.89, T=0.11	0.828354	0.057	3e-06	26634245
rs73197388	Post bronchodilator FEV1	rs55777628	chr3:128103178	C=0.11, T=0.89	0.828354	0.058	2e-06	26634245
rs73197388	Post bronchodilator FEV1	rs67674204	chr3:128105935	A=0.89, T=0.11	0.828354	0.056	4e-06	26634245
rs73197388	Post bronchodilator FEV1	rs34955225	chr3:128106235	A=0.89, G=0.11	0.828354	0.058	3e-06	26634245
rs73197388	Post bronchodilator FEV1	rs35437840	chr3:128106463	C=0.89, T=0.11	0.828354	0.057	3e-06	26634245
rs73197388	Post bronchodilator FEV1	rs35804055	chr3:128107736	A=0.89, G=0.11	0.828354	0.062	4e-07	26634245
rs73197388	Post bronchodilator FEV1	rs13082038	chr3:128109613	C=0.89, G=0.11	0.828354	0.057	3e-06	26634245
rs73197388	Post bronchodilator FEV1	rs13062252	chr3:128109788	C=0.11, T=0.89	0.828354	0.06	8e-07	26634245
rs73197388	Post bronchodilator FEV1	rs60387553	chr3:128110125	A=0.11, G=0.89	0.828354	0.057	2e-06	26634245
rs73197388	Post bronchodilator FEV1	rs35421223	chr3:128111036	A=0.11, C=0.89	0.828354	0.063	5e-07	26634245
rs73197388	Post bronchodilator FEV1	rs33998546	chr3:128112195	G=0.11, T=0.89	0.828354	0.058	2e-06	26634245
rs73197388	Post bronchodilator FEV1	rs35947214	chr3:128114388	C=0.89, G=0.11	0.828354	0.057	3e-06	26634245
rs73197388	Post bronchodilator FEV1	rs67940364	chr3:128114510	C=0.11, T=0.89	0.828354	0.057	3e-06	26634245
rs73197388	Post bronchodilator FEV1	rs6785535	chr3:128115852	A=0.89, G=0.11	0.828354	0.057	3e-06	26634245
rs73197388	Post bronchodilator FEV1	rs34545799	chr3:128118665	C=0.89, T=0.11	0.828354	0.057	3e-06	26634245
rs73197388	Post bronchodilator FEV1	rs11707462	chr3:128119787	C=0.11, G=0.89	0.828354	0.058	2e-06	26634245
rs73197388	Post bronchodilator FEV1	rs138573550	chr3:128121182	A=0.891, G=0.109	0.815542	0.057	3e-06	26634245
rs73197388	Post bronchodilator FEV1	rs35531186	chr3:128122217	C=0.89, T=0.11	0.828354	0.058	2e-06	26634245
rs73197388	Post bronchodilator FEV1	rs66987356	chr3:128122255	A=0.11, G=0.89	0.828354	0.063	5e-07	26634245
rs73197388	Post bronchodilator FEV1	rs34172752	chr3:128122901	A=0.11, T=0.89	0.828354	0.058	2e-06	26634245
rs73197388	Post bronchodilator FEV1	rs60464856	chr3:128123377	A=0.89, G=0.11	0.828354	0.057	2e-06	26634245
rs73197388	Post bronchodilator FEV1	rs6784159	chr3:128124535	C=0.11, T=0.89	0.828354	0.058	2e-06	26634245
rs73197388	Post bronchodilator FEV1	rs56050323	chr3:128128455	A=0.109, G=0.891	0.887213	0.058	2e-06	26634245
rs73197388	Post bronchodilator FEV1	rs35145572	chr3:128128575	C=0.891, G=0.109	0.887213	0.058	2e-06	26634245
rs73197388	Post bronchodilator FEV1	rs13095660	chr3:128129313	C=0.891, T=0.109	0.887213	0.061	6e-07	26634245
rs73197388	Post bronchodilator FEV1	rs6788497	chr3:128129545	C=0.891, T=0.109	0.887213	0.061	6e-07	26634245
rs73197388	Post bronchodilator FEV1	rs6439116	chr3:128130224	A=0.891, C=0.109	0.887213	0.061	7e-07	26634245
rs73197388	Post bronchodilator FEV1	rs13059975	chr3:128130841	C=0.891, T=0.109	0.887213	0.061	7e-07	26634245
rs73197388	Post bronchodilator FEV1	rs34174370	chr3:128130901	C=0.891, T=0.109	0.887213	0.061	3e-07	26634245
rs73197388	Post bronchodilator FEV1	rs11714619	chr3:128131233	A=0.109, G=0.891	0.887213	0.061	5e-07	26634245
rs73197388	Post bronchodilator FEV1	rs6783253	chr3:128132718	A=0.109, G=0.891	0.887213	0.062	4e-07	26634245
rs73197388	Post bronchodilator FEV1	rs35347185	chr3:128135684	C=0.891, T=0.109	0.887213	0.061	6e-07	26634245
rs73197388	Post bronchodilator FEV1	rs6797834	chr3:128137557	C=0.891, T=0.109	0.887213	0.062	5e-07	26634245
rs73197388	Post bronchodilator FEV1	rs11709725	chr3:128139090	A=0.892, C=0.108	0.874254	0.062	5e-07	26634245
rs73197388	Post bronchodilator FEV1	rs34689870	chr3:128141636	A=0.891, G=0.109	0.887213	0.062	8e-07	26634245
rs73197388	Post bronchodilator FEV1	rs34817706	chr3:128142215	A=0.109, G=0.891	0.887213	0.062	4e-07	26634245
rs73197388	Post bronchodilator FEV1	rs6800225	chr3:128143335	G=0.891, T=0.109	0.887213	0.062	4e-07	26634245
rs73197388	Post bronchodilator FEV1	rs2687723	chr3:128146716	C=0.891, G=0.109	0.887213	0.061	5e-07	26634245
rs73197388	Post bronchodilator FEV1	rs73192978	chr3:128149432	A=0.109, G=0.891	0.887213	0.061	5e-07	26634245
rs73197388	Post bronchodilator FEV1	rs73192979	chr3:128149478	C=0.891, T=0.109	0.887213	0.061	5e-07	26634245
rs73197388	Post bronchodilator FEV1	rs34749881	chr3:128151426	G=0.891, T=0.109	0.93667	0.056	3e-06	26634245
rs73197388	Post bronchodilator FEV1	rs11711710	chr3:128153663	C=0.891, T=0.109	0.93667	0.056	3e-06	26634245
rs73197388	Post bronchodilator FEV1	rs11719546	chr3:128153759	A=0.891, G=0.109	0.93667	0.056	3e-06	26634245
rs73197388	Post bronchodilator FEV1	rs11709066	chr3:128156069	A=0.109, G=0.891	0.93667	0.061	6e-07	26634245
rs73197388	Post bronchodilator FEV1	rs11716941	chr3:128156531	A=0.891, G=0.109	0.93667	0.061	6e-07	26634245
rs73197388	Post bronchodilator FEV1	rs67575175	chr3:128161383	C=0.109, T=0.891	0.93667	0.061	5e-07	26634245
rs73197388	Post bronchodilator FEV1	rs13071740	chr3:128162725	G=0.891, T=0.109	0.93667	0.062	4e-07	26634245
rs73197388	Post bronchodilator FEV1	rs13077790	chr3:128163815	C=0.891, T=0.109	0.93667	0.062	4e-07	26634245
rs73197388	Post bronchodilator FEV1	rs10934850	chr3:128168114	A=0.109, G=0.891	0.93667	0.06	1e-06	26634245
rs73197388	Post bronchodilator FEV1	rs34409786	chr3:128169332	A=0.891, G=0.109	0.93667	0.059	9e-07	26634245
rs73197388	Post bronchodilator FEV1	rs13067650	chr3:128170699	A=0.109, T=0.891	0.93667	0.06	1e-06	26634245
rs73197388	Post bronchodilator FEV1	rs11706455	chr3:128173148	A=0.109, G=0.891	0.93667	0.057	2e-06	26634245
rs73197388	Post bronchodilator FEV1	rs11715394	chr3:128174721	A=0.896, T=0.104	0.93505	0.069	2e-07	26634245
rs73197388	Post bronchodilator FEV1	rs2811511	chr3:128194145	A=0.109, G=0.891	0.93667	0.059	1e-06	26634245
rs73197388	Post bronchodilator FEV1	rs2687730	chr3:128196614	C=0.891, T=0.109	0.93667	0.059	1e-06	26634245
rs73197388	Post bronchodilator FEV1	rs2811486	chr3:128201232	A=0.89, G=0.11	0.924825	0.059	1e-06	26634245
rs73197388	Post bronchodilator FEV1	rs2955126	chr3:128207411	A=0.109, G=0.891	0.93667	0.059	1e-06	26634245
rs73197388	Post bronchodilator FEV1	rs2955129	chr3:128210364	G=0.89, T=0.11	0.924825	0.059	1e-06	26634245
rs73197388	Post bronchodilator FEV1	rs2999090	chr3:128212497	A=0.895, G=0.105	0.922669	0.067	4e-07	26634245
rs73197388	Post bronchodilator FEV1	rs2999089	chr3:128216316	C=0.105, G=0.895	0.922669	0.069	2e-07	26634245
rs73197388	Post bronchodilator FEV1	rs2955130	chr3:128218971	A=0.89, G=0.11	0.949772	0.059	1e-06	26634245
rs73197388	Post bronchodilator FEV1	rs2811549	chr3:128219865	C=0.89, T=0.11	0.949772	0.058	1e-06	26634245
rs73197388	Post bronchodilator FEV1	rs2955133	chr3:128226479	C=0.89, T=0.11	0.949772	0.059	1e-06	26634245
rs73197388	Post bronchodilator FEV1	rs2999083	chr3:128235591	C=0.11, T=0.89	0.949772	0.059	1e-06	26634245
rs73197388	Post bronchodilator FEV1	rs2999080	chr3:128237865	A=0.89, G=0.11	0.949772	0.059	1e-06	26634245
rs73197388	Post bronchodilator FEV1	rs2955077	chr3:128240026	A=0.11, G=0.89	0.949772	0.059	1e-06	26634245
rs73197388	Post bronchodilator FEV1	rs2955078	chr3:128240343	A=0.11, G=0.89	0.949772	0.059	1e-06	26634245
rs73197388	Post bronchodilator FEV1	rs2955081	chr3:128241456	A=0.11, C=0.89	0.949772	0.059	1e-06	26634245
rs73197388	Post bronchodilator FEV1	rs2955083	chr3:128242335	A=0.895, T=0.105	0.9481	0.07	2e-07	26634245
rs73197388	Post bronchodilator FEV1	rs2955085	chr3:128243914	A=0.89, G=0.11	0.949772	0.059	1e-06	26634245
rs73197388	Post bronchodilator FEV1	rs2999072	chr3:128244033	C=0.89, G=0.11	0.949772	0.059	1e-06	26634245
rs73197388	Post bronchodilator FEV1	rs2955088	chr3:128244867	C=0.11, T=0.89	0.949772	0.059	1e-06	26634245
rs73197388	Post bronchodilator FEV1	rs2955096	chr3:128259023	A=0.11, G=0.89	0.949772	0.059	1e-06	26634245
rs73197388	Post bronchodilator FEV1	rs2955098	chr3:128260658	G=0.89, T=0.11	0.949772	0.06	7e-07	26634245
rs73197388	Post bronchodilator FEV1	rs2811400	chr3:128269024	A=0.89, G=0.11	0.949772	0.058	1e-06	26634245
rs73197388	Post bronchodilator FEV1	rs2811536	chr3:128270076	A=0.11, C=0.89	0.949772	0.058	1e-06	26634245
rs73197388	Post bronchodilator FEV1	rs2811414	chr3:128272334	C=0.89, G=0.11	0.949772	0.058	1e-06	26634245
rs73197388	Post bronchodilator FEV1	rs2811416	chr3:128273095	C=0.895, T=0.105	0.9481	0.074	1e-06	26634245
rs73197388	Post bronchodilator FEV1	rs2811530	chr3:128274323	A=0.11, G=0.89	0.949772	0.056	4e-06	26634245
rs73197388	Post bronchodilator FEV1	rs2811528	chr3:128275593	A=0.11, G=0.89	0.949772	0.059	1e-06	26634245
rs73197388	Post bronchodilator FEV1	rs2811381	chr3:128279069	A=0.11, G=0.89	0.949772	0.059	1e-06	26634245
rs73197388	Post bronchodilator FEV1	rs6765233	chr3:128284007	C=0.89, T=0.11	0.949772	0.059	1e-06	26634245
rs73197388	Post bronchodilator FEV1	rs2811387	chr3:128296335	C=0.11, T=0.89	0.949772	0.06	9e-07	26634245
rs73197388	Post bronchodilator FEV1	rs2811392	chr3:128305133	A=0.895, G=0.105	1	0.059	1e-06	26634245
rs73197388	Post bronchodilator FEV1	rs56287882	chr3:128311500	A=0.105, G=0.895	1	0.061	6e-07	26634245
rs73197388	Post bronchodilator FEV1	rs73197383	chr3:128311631	C=0.895, T=0.105	1	0.061	6e-07	26634245
rs73197388	Post bronchodilator FEV1	rs56328893	chr3:128322987	A=0.895, G=0.105	1	0.061	7e-07	26634245
rs73197388	Post bronchodilator FEV1	rs55925538	chr3:128324034	A=0.105, G=0.895	1	0.059	1e-06	26634245
rs73197388	Post bronchodilator FEV1	rs73197388	chr3:128325077	G=0.895, T=0.105	1	0.059	1e-06	26634245
rs73197388	Post bronchodilator FEV1	rs11710627	chr3:128328166	C=0.105, G=0.895	1	0.059	1e-06	26634245
rs73197388	Post bronchodilator FEV1	rs11710704	chr3:128328393	A=0.105, G=0.895	1	0.059	1e-06	26634245
rs73197388	Post bronchodilator FEV1	rs11706304	chr3:128331771	A=0.895, G=0.105	1	0.061	8e-07	26634245
rs73197388	Post bronchodilator FEV1	rs6798749	chr3:128338054	A=0.105, G=0.895	1	0.06	9e-07	26634245
rs73197388	Post bronchodilator FEV1	rs73201462	chr3:128340450	A=0.895, C=0.105	1	0.061	7e-07	26634245
rs73197388	Post bronchodilator FEV1	rs61044849	chr3:128346623	C=0.895, T=0.105	1	0.061	7e-07	26634245
rs73197388	Post bronchodilator FEV1	rs57735707	chr3:128346972	C=0.105, T=0.895	1	0.061	8e-07	26634245
rs73197388	Post bronchodilator FEV1	rs11709611	chr3:128348432	C=0.105, T=0.895	1	0.062	9e-07	26634245
rs73197388	Post bronchodilator FEV1/FVC ratio	rs35515217	chr3:128094968	C=0.89, T=0.11	0.828354	0.012	5e-06	26634245
rs73197388	Post bronchodilator FEV1/FVC ratio	rs11714052	chr3:128095614	A=0.11, G=0.89	0.828354	0.012	5e-06	26634245
rs73197388	Post bronchodilator FEV1/FVC ratio	rs35421223	chr3:128111036	A=0.11, C=0.89	0.828354	0.012	4e-06	26634245
rs73197388	Post bronchodilator FEV1/FVC ratio	rs66987356	chr3:128122255	A=0.11, G=0.89	0.828354	0.012	4e-06	26634245
rs73197388	Post bronchodilator FEV1/FVC ratio	rs13095660	chr3:128129313	C=0.891, T=0.109	0.887213	0.012	3e-06	26634245
rs73197388	Post bronchodilator FEV1/FVC ratio	rs6788497	chr3:128129545	C=0.891, T=0.109	0.887213	0.012	3e-06	26634245
rs73197388	Post bronchodilator FEV1/FVC ratio	rs6439116	chr3:128130224	A=0.891, C=0.109	0.887213	0.012	2e-06	26634245
rs73197388	Post bronchodilator FEV1/FVC ratio	rs13059975	chr3:128130841	C=0.891, T=0.109	0.887213	0.012	2e-06	26634245
rs73197388	Post bronchodilator FEV1/FVC ratio	rs34174370	chr3:128130901	C=0.891, T=0.109	0.887213	0.012	2e-06	26634245
rs73197388	Post bronchodilator FEV1/FVC ratio	rs11714619	chr3:128131233	A=0.109, G=0.891	0.887213	0.012	2e-06	26634245
rs73197388	Post bronchodilator FEV1/FVC ratio	rs6783253	chr3:128132718	A=0.109, G=0.891	0.887213	0.012	2e-06	26634245
rs73197388	Post bronchodilator FEV1/FVC ratio	rs35347185	chr3:128135684	C=0.891, T=0.109	0.887213	0.012	2e-06	26634245
rs73197388	Post bronchodilator FEV1/FVC ratio	rs13069054	chr3:128137139	A=0.109, G=0.891	0.887213	0.011	2e-06	26634245
rs73197388	Post bronchodilator FEV1/FVC ratio	rs6797834	chr3:128137557	C=0.891, T=0.109	0.887213	0.012	1e-06	26634245
rs73197388	Post bronchodilator FEV1/FVC ratio	rs11709725	chr3:128139090	A=0.892, C=0.108	0.874254	0.012	1e-06	26634245
rs73197388	Post bronchodilator FEV1/FVC ratio	rs34689870	chr3:128141636	A=0.891, G=0.109	0.887213	0.012	2e-06	26634245
rs73197388	Post bronchodilator FEV1/FVC ratio	rs34817706	chr3:128142215	A=0.109, G=0.891	0.887213	0.012	1e-06	26634245
rs73197388	Post bronchodilator FEV1/FVC ratio	rs6800225	chr3:128143335	G=0.891, T=0.109	0.887213	0.012	1e-06	26634245
rs73197388	Post bronchodilator FEV1/FVC ratio	rs2687723	chr3:128146716	C=0.891, G=0.109	0.887213	0.012	2e-06	26634245
rs73197388	Post bronchodilator FEV1/FVC ratio	rs73192978	chr3:128149432	A=0.109, G=0.891	0.887213	0.012	2e-06	26634245
rs73197388	Post bronchodilator FEV1/FVC ratio	rs73192979	chr3:128149478	C=0.891, T=0.109	0.887213	0.012	1e-06	26634245
rs73197388	Post bronchodilator FEV1/FVC ratio	rs11709066	chr3:128156069	A=0.109, G=0.891	0.93667	0.012	2e-06	26634245
rs73197388	Post bronchodilator FEV1/FVC ratio	rs11716941	chr3:128156531	A=0.891, G=0.109	0.93667	0.012	2e-06	26634245
rs73197388	Post bronchodilator FEV1/FVC ratio	rs67575175	chr3:128161383	C=0.109, T=0.891	0.93667	0.012	2e-06	26634245
rs73197388	Post bronchodilator FEV1/FVC ratio	rs13071740	chr3:128162725	G=0.891, T=0.109	0.93667	0.012	2e-06	26634245
rs73197388	Post bronchodilator FEV1/FVC ratio	rs13077790	chr3:128163815	C=0.891, T=0.109	0.93667	0.012	2e-06	26634245
rs73197388	Post bronchodilator FEV1/FVC ratio	rs10934850	chr3:128168114	A=0.109, G=0.891	0.93667	0.012	4e-06	26634245
rs73197388	Post bronchodilator FEV1/FVC ratio	rs34409786	chr3:128169332	A=0.891, G=0.109	0.93667	0.012	1e-06	26634245
rs73197388	Post bronchodilator FEV1/FVC ratio	rs13067650	chr3:128170699	A=0.109, T=0.891	0.93667	0.012	4e-06	26634245
rs73197388	Post bronchodilator FEV1/FVC ratio	rs11706455	chr3:128173148	A=0.109, G=0.891	0.93667	0.012	2e-06	26634245
rs73197388	Post bronchodilator FEV1/FVC ratio	rs11715394	chr3:128174721	A=0.896, T=0.104	0.93505	0.013	9e-07	26634245
rs73197388	Post bronchodilator FEV1/FVC ratio	rs2811511	chr3:128194145	A=0.109, G=0.891	0.93667	0.012	1e-06	26634245
rs73197388	Post bronchodilator FEV1/FVC ratio	rs2687730	chr3:128196614	C=0.891, T=0.109	0.93667	0.011	4e-06	26634245
rs73197388	Post bronchodilator FEV1/FVC ratio	rs2811486	chr3:128201232	A=0.89, G=0.11	0.924825	0.012	1e-06	26634245
rs73197388	Post bronchodilator FEV1/FVC ratio	rs2955126	chr3:128207411	A=0.109, G=0.891	0.93667	0.012	1e-06	26634245
rs73197388	Post bronchodilator FEV1/FVC ratio	rs2955129	chr3:128210364	G=0.89, T=0.11	0.924825	0.012	2e-06	26634245
rs73197388	Post bronchodilator FEV1/FVC ratio	rs2999090	chr3:128212497	A=0.895, G=0.105	0.922669	0.013	3e-06	26634245
rs73197388	Post bronchodilator FEV1/FVC ratio	rs2999089	chr3:128216316	C=0.105, G=0.895	0.922669	0.013	8e-07	26634245
rs73197388	Post bronchodilator FEV1/FVC ratio	rs2955130	chr3:128218971	A=0.89, G=0.11	0.949772	0.012	1e-06	26634245
rs73197388	Post bronchodilator FEV1/FVC ratio	rs2811549	chr3:128219865	C=0.89, T=0.11	0.949772	0.012	1e-06	26634245
rs73197388	Post bronchodilator FEV1/FVC ratio	rs2955133	chr3:128226479	C=0.89, T=0.11	0.949772	0.012	1e-06	26634245
rs73197388	Post bronchodilator FEV1/FVC ratio	rs2999083	chr3:128235591	C=0.11, T=0.89	0.949772	0.012	9e-07	26634245
rs73197388	Post bronchodilator FEV1/FVC ratio	rs2999080	chr3:128237865	A=0.89, G=0.11	0.949772	0.012	1e-06	26634245
rs73197388	Post bronchodilator FEV1/FVC ratio	rs2955077	chr3:128240026	A=0.11, G=0.89	0.949772	0.012	9e-07	26634245
rs73197388	Post bronchodilator FEV1/FVC ratio	rs2955078	chr3:128240343	A=0.11, G=0.89	0.949772	0.012	1e-06	26634245
rs73197388	Post bronchodilator FEV1/FVC ratio	rs2955081	chr3:128241456	A=0.11, C=0.89	0.949772	0.012	7e-07	26634245
rs73197388	Post bronchodilator FEV1/FVC ratio	rs2955083	chr3:128242335	A=0.895, T=0.105	0.9481	0.014	6e-07	26634245
rs73197388	Post bronchodilator FEV1/FVC ratio	rs2955085	chr3:128243914	A=0.89, G=0.11	0.949772	0.012	1e-06	26634245
rs73197388	Post bronchodilator FEV1/FVC ratio	rs2999072	chr3:128244033	C=0.89, G=0.11	0.949772	0.012	1e-06	26634245
rs73197388	Post bronchodilator FEV1/FVC ratio	rs2955088	chr3:128244867	C=0.11, T=0.89	0.949772	0.012	9e-07	26634245
rs73197388	Post bronchodilator FEV1/FVC ratio	rs2955096	chr3:128259023	A=0.11, G=0.89	0.949772	0.012	9e-07	26634245
rs73197388	Post bronchodilator FEV1/FVC ratio	rs2955097	chr3:128259662	C=0.89, G=0.11	0.949772	0.011	3e-06	26634245
rs73197388	Post bronchodilator FEV1/FVC ratio	rs2955098	chr3:128260658	G=0.89, T=0.11	0.949772	0.012	6e-07	26634245
rs73197388	Post bronchodilator FEV1/FVC ratio	rs2811400	chr3:128269024	A=0.89, G=0.11	0.949772	0.012	9e-07	26634245
rs73197388	Post bronchodilator FEV1/FVC ratio	rs2811536	chr3:128270076	A=0.11, C=0.89	0.949772	0.012	9e-07	26634245
rs73197388	Post bronchodilator FEV1/FVC ratio	rs2811414	chr3:128272334	C=0.89, G=0.11	0.949772	0.012	9e-07	26634245
rs73197388	Post bronchodilator FEV1/FVC ratio	rs2811416	chr3:128273095	C=0.895, T=0.105	0.9481	0.015	2e-06	26634245
rs73197388	Post bronchodilator FEV1/FVC ratio	rs2811530	chr3:128274323	A=0.11, G=0.89	0.949772	0.012	2e-06	26634245
rs73197388	Post bronchodilator FEV1/FVC ratio	rs2811528	chr3:128275593	A=0.11, G=0.89	0.949772	0.012	9e-07	26634245
rs73197388	Post bronchodilator FEV1/FVC ratio	rs2811381	chr3:128279069	A=0.11, G=0.89	0.949772	0.012	8e-07	26634245
rs73197388	Post bronchodilator FEV1/FVC ratio	rs6765233	chr3:128284007	C=0.89, T=0.11	0.949772	0.012	7e-07	26634245
rs73197388	Post bronchodilator FEV1/FVC ratio	rs2811387	chr3:128296335	C=0.11, T=0.89	0.949772	0.012	5e-07	26634245
rs73197388	Post bronchodilator FEV1/FVC ratio	rs2811392	chr3:128305133	A=0.895, G=0.105	1	0.012	2e-06	26634245
rs73197388	Post bronchodilator FEV1/FVC ratio	rs56287882	chr3:128311500	A=0.105, G=0.895	1	0.012	1e-06	26634245
rs73197388	Post bronchodilator FEV1/FVC ratio	rs73197383	chr3:128311631	C=0.895, T=0.105	1	0.012	1e-06	26634245
rs73197388	Post bronchodilator FEV1/FVC ratio	rs56328893	chr3:128322987	A=0.895, G=0.105	1	0.012	1e-06	26634245
rs73197388	Post bronchodilator FEV1/FVC ratio	rs55925538	chr3:128324034	A=0.105, G=0.895	1	0.012	2e-06	26634245
rs73197388	Post bronchodilator FEV1/FVC ratio	rs73197388	chr3:128325077	G=0.895, T=0.105	1	0.012	2e-06	26634245
rs73197388	Post bronchodilator FEV1/FVC ratio	rs11710627	chr3:128328166	C=0.105, G=0.895	1	0.012	2e-06	26634245
rs73197388	Post bronchodilator FEV1/FVC ratio	rs11710704	chr3:128328393	A=0.105, G=0.895	1	0.012	2e-06	26634245
rs73197388	Post bronchodilator FEV1/FVC ratio	rs11706304	chr3:128331771	A=0.895, G=0.105	1	0.012	1e-06	26634245
rs73197388	Post bronchodilator FEV1/FVC ratio	rs6798749	chr3:128338054	A=0.105, G=0.895	1	0.012	2e-06	26634245
rs73197388	Post bronchodilator FEV1/FVC ratio	rs73201462	chr3:128340450	A=0.895, C=0.105	1	0.012	1e-06	26634245
rs73197388	Post bronchodilator FEV1/FVC ratio	rs61044849	chr3:128346623	C=0.895, T=0.105	1	0.012	9e-07	26634245
rs73197388	Post bronchodilator FEV1/FVC ratio	rs57735707	chr3:128346972	C=0.105, T=0.895	1	0.012	8e-07	26634245
rs73197388	Post bronchodilator FEV1/FVC ratio	rs11709611	chr3:128348432	C=0.105, T=0.895	1	0.013	4e-07	26634245
rs73197388	Post bronchodilator FEV1/FVC ratio	rs11721213	chr3:128348598	G=0.894, T=0.106	0.987005	0.012	2e-06	26634245
rs73197388	Prostate cancer	rs56011843	chr3:128244349	A=0.124, G=0.876	0.832365	1.14102	5e-06	38632662
rs73197388	Prostate cancer (late onset)	rs56011843	chr3:128244349	A=0.124, G=0.876	0.832365	1.15836	5e-07	38632662
rs73197388	prostate-specific antigen (PSA, maximum, inv-norm transformed)	rs11709611	chr3:128348432	C=0.105, T=0.895	1	0.04034	4e-18	39024449
rs73197388	prostate-specific antigen (PSA, mean, inv-norm transformed)	rs11709611	chr3:128348432	C=0.105, T=0.895	1	0.04119	1e-18	39024449
rs73197388	prostate-specific antigen (PSA, minimum, inv-norm transformed)	rs11709611	chr3:128348432	C=0.105, T=0.895	1	0.03775	6e-16	39024449
rs73197388	Prostate-specific antigen levels	rs61044849	chr3:128346623	C=0.895, T=0.105	1	0.0343	3e-36	39930085
rs73197388	Prostate-specific antigen levels	rs11709611	chr3:128348432	C=0.105, T=0.895	1	0.036	2e-10	37264206
rs73197388	Red cell distribution width	rs11709377	chr3:128096827	A=0.11, C=0.89	0.828354	0.027085	1e-19	32888493
rs73197388	Red cell distribution width	rs56397996	chr3:128235867	A=0.89, T=0.11	0.949772	NA	1e-16	32888493
rs73197388	Red cell distribution width	rs2955083	chr3:128242335	A=0.895, T=0.105	0.9481	0.029552	5e-18	32888494
rs73197388	Red cell distribution width	rs2955088	chr3:128244867	C=0.11, T=0.89	0.949772	NA	4e-12	30595370
rs73197388	Respiratory diseases	rs2811387	chr3:128296335	C=0.11, T=0.89	0.949772	NA	2e-09	30595370
rs772557	Basophil (fraction, maximum, inv-norm transformed)	rs772566	chr12:62913468	C=0.442, T=0.558	0.980103	0.02634	3e-14	39024449
rs772557	Basophil (fraction, mean, inv-norm transformed)	rs772566	chr12:62913468	C=0.442, T=0.558	0.980103	0.02823	2e-14	39024449
rs772557	Mean corpuscular hemoglobin	rs1268527	chr12:62905772	C=0.448, T=0.552	0.946064	0.013599	2e-12	32888493
rs772557	Mean corpuscular hemoglobin	rs1268527	chr12:62905772	C=0.448, T=0.552	0.946064	NA	4e-10	32888493
rs772557	Mean corpuscular hemoglobin	rs699579	chr12:62905975	C=0.552, T=0.448	0.946064	NA	3e-09	30595370
rs772557	Mean corpuscular volume	rs699579	chr12:62905975	C=0.552, T=0.448	0.946064	NA	9e-15	32888493
rs772557	Mean corpuscular volume	rs699579	chr12:62905975	C=0.552, T=0.448	0.946064	0.015276	5e-17	32888493
rs772557	Mean corpuscular volume	rs699579	chr12:62905975	C=0.552, T=0.448	0.946064	0.0157351	6e-12	32888494
rs772557	Mean corpuscular volume (UKB data field 30040)	rs699582	chr12:62907076	A=0.438, G=0.562	0.994984	0.0128081	7e-13	39789286
rs772557	Red blood cell erythrocyte distribution width (UKB data field 30070)	rs812814	chr12:62909987	C=0.438, G=0.562	0.994984	0.0132412	5e-12	39789286
rs772557	Red cell distribution width	rs771985	chr12:62909042	C=0.439, G=0.561	0.989995	NA	2e-19	32888493
rs772557	Red cell distribution width	rs812814	chr12:62909987	C=0.438, G=0.562	0.994984	0.015824	1e-12	32888494
rs772557	Red cell distribution width	rs812814	chr12:62909987	C=0.438, G=0.562	0.994984	NA	4e-14	30595370
rs8176719	Abdominal infection	rs9411377	chr9:133269992	A=0.371, C=0.629	0.942575	0.95	2e-08	35173190
rs8176719	ABO blood group (AB vs non-AB)	rs657152	chr9:133263862	A=0.379, C=0.621	0.963571	48.9	6e-22	34202464
rs8176719	ABO blood group (AB vs O)	rs8176719	chr9:133257521	-=0.627, C=0.373	1	NA	2e-58	34202464
rs8176719	ABO blood group (B vs O)	rs529565	chr9:133274084	C=0.347, T=0.653	0.853025	1800	2e-46	34202464
rs8176719	ABO blood group (O vs non-O)	rs529565	chr9:133274084	C=0.347, T=0.653	0.853025	0.0004	3e-48	34202464
rs8176719	Activated partial thromboplastin time	rs687621	chr9:133261662	A=0.649, G=0.351	0.852472	0.817	9e-100	22703881
rs8176719	Activated partial thromboplastin time	rs687289	chr9:133261703	A=0.351, G=0.649	0.852472	0.1267	9e-68	29403010
rs8176719	ADGRG2 protein levels	rs9411377	chr9:133269992	A=0.371, C=0.629	0.942575	0.0529814	7e-22	39789286
rs8176719	Adolescent idiopathic scoliosis	rs687621	chr9:133261662	A=0.649, G=0.351	0.852472	1.1236	7e-10	30395268
rs8176719	Alanine aminotransferase levels	rs8176719	chr9:133257521	-=0.627, C=0.373	1	0.0049	3e-33	38632349
rs8176719	Alanine aminotransferase levels	rs687621	chr9:133261662	A=0.649, G=0.351	0.852472	0.020404	2e-09	34594039
rs8176719	Alanine aminotransferase levels	rs687621	chr9:133261662	A=0.649, G=0.351	0.852472	0.0223	9e-30	34594039
rs8176719	Alanine aminotransferase levels	rs687621	chr9:133261662	A=0.649, G=0.351	0.852472	10.3	5e-25	33547301
rs8176719	Alanine aminotransferase levels	rs687621	chr9:133261662	A=0.649, G=0.351	0.852472	0.0199	2e-12	36333282
rs8176719	Alanine aminotransferase levels	rs687621	chr9:133261662	A=0.649, G=0.351	0.852472	0.0223	2e-49	40436827
rs8176719	Alanine aminotransferase levels	rs505922	chr9:133273813	C=0.347, T=0.653	0.862991	0.026	2e-34	33980691
rs8176719	ALDH1A1/RBKS protein level ratio	rs8176719	chr9:133257521	-=0.627, C=0.373	1	0.0641856	3e-18	38412862
rs8176719	Alkaline phosphatase (UKB data field 30610)	rs505922	chr9:133273813	C=0.347, T=0.653	0.862991	NA	2e-114	35810165
rs8176719	ANPEP protein levels	rs527210	chr9:133271001	C=0.65, T=0.35	0.847643	0.0395336	7e-13	39789286
rs8176719	Aspartate aminotransferase levels	rs505922	chr9:133273813	C=0.347, T=0.653	0.862991	0.03	3e-43	33980691
rs8176719	BCAM/LGALS4 protein level ratio	rs612169	chr9:133268030	A=0.651, G=0.349	0.842833	0.611151	4E-1681	38412862
rs8176719	Blood protein levels	rs687289	chr9:133261703	A=0.351, G=0.649	0.852472	0.5283	4e-22	27532455
rs8176719	Blood protein levels	rs687289	chr9:133261703	A=0.351, G=0.649	0.852472	0.7384	1e-40	27532455
rs8176719	Blood protein levels	rs687289	chr9:133261703	A=0.351, G=0.649	0.852472	0.4338	6e-36	27532455
rs8176719	Blood protein levels	rs492488	chr9:133269548	A=0.35, G=0.65	0.847643	0.200146	1e-13	30072576
rs8176719	Blood protein levels	rs492488	chr9:133269548	A=0.35, G=0.65	0.847643	0.208585	2e-13	30072576
rs8176719	Blood protein levels	rs492488	chr9:133269548	A=0.35, G=0.65	0.847643	0.204704	2e-13	30072576
rs8176719	Blood protein levels	rs492488	chr9:133269548	A=0.35, G=0.65	0.847643	0.672991	6e-142	30072576
rs8176719	Blood protein levels	rs492488	chr9:133269548	A=0.35, G=0.65	0.847643	0.190167	1e-12	30072576
rs8176719	Blood protein levels	rs492488	chr9:133269548	A=0.35, G=0.65	0.847643	0.595598	1e-104	30072576
rs8176719	Blood protein levels	rs492488	chr9:133269548	A=0.35, G=0.65	0.847643	0.56378	1e-97	30072576
rs8176719	Blood protein levels	rs492488	chr9:133269548	A=0.35, G=0.65	0.847643	0.181098	2e-10	30072576
rs8176719	Blood protein levels	rs492488	chr9:133269548	A=0.35, G=0.65	0.847643	0.170399	6e-10	30072576
rs8176719	Blood protein levels	rs492488	chr9:133269548	A=0.35, G=0.65	0.847643	0.172093	9e-10	30072576
rs8176719	Blood protein levels	rs492488	chr9:133269548	A=0.35, G=0.65	0.847643	0.159773	8e-09	30072576
rs8176719	Blood protein levels	rs492488	chr9:133269548	A=0.35, G=0.65	0.847643	0.342482	3e-36	30072576
rs8176719	Blood protein levels	rs492488	chr9:133269548	A=0.35, G=0.65	0.847643	0.345867	4e-36	30072576
rs8176719	Blood protein levels	rs492488	chr9:133269548	A=0.35, G=0.65	0.847643	0.355169	6e-36	30072576
rs8176719	Blood protein levels	rs492488	chr9:133269548	A=0.35, G=0.65	0.847643	0.344512	2e-35	30072576
rs8176719	Blood protein levels	rs492488	chr9:133269548	A=0.35, G=0.65	0.847643	0.335939	1e-34	30072576
rs8176719	Blood protein levels	rs492488	chr9:133269548	A=0.35, G=0.65	0.847643	0.378848	1e-45	30072576
rs8176719	Blood protein levels	rs492488	chr9:133269548	A=0.35, G=0.65	0.847643	0.379413	3e-43	30072576
rs8176719	Blood protein levels	rs492488	chr9:133269548	A=0.35, G=0.65	0.847643	0.369061	6e-42	30072576
rs8176719	Blood protein levels	rs492488	chr9:133269548	A=0.35, G=0.65	0.847643	0.169651	2e-09	30072576
rs8176719	Blood protein levels	rs492488	chr9:133269548	A=0.35, G=0.65	0.847643	0.167513	3e-09	30072576
rs8176719	Blood protein levels	rs492488	chr9:133269548	A=0.35, G=0.65	0.847643	0.270852	7e-25	30072576
rs8176719	Blood protein levels	rs492488	chr9:133269548	A=0.35, G=0.65	0.847643	0.268205	1e-22	30072576
rs8176719	Blood protein levels	rs492488	chr9:133269548	A=0.35, G=0.65	0.847643	0.264456	4e-22	30072576
rs8176719	Blood protein levels	rs492488	chr9:133269548	A=0.35, G=0.65	0.847643	1.45697	6E-1201	30072576
rs8176719	Blood protein levels	rs492488	chr9:133269548	A=0.35, G=0.65	0.847643	0.297205	4e-26	30072576
rs8176719	Blood protein levels	rs492488	chr9:133269548	A=0.35, G=0.65	0.847643	0.278841	7e-23	30072576
rs8176719	Blood protein levels	rs492488	chr9:133269548	A=0.35, G=0.65	0.847643	0.271609	3e-21	30072576
rs8176719	Blood protein levels	rs492488	chr9:133269548	A=0.35, G=0.65	0.847643	0.267369	2e-21	30072576
rs8176719	Blood protein levels	rs492488	chr9:133269548	A=0.35, G=0.65	0.847643	0.247029	2e-19	30072576
rs8176719	Blood protein levels	rs492488	chr9:133269548	A=0.35, G=0.65	0.847643	0.232576	3e-18	30072576
rs8176719	Blood protein levels	rs492488	chr9:133269548	A=0.35, G=0.65	0.847643	0.230437	5e-18	30072576
rs8176719	Blood protein levels	rs492488	chr9:133269548	A=0.35, G=0.65	0.847643	0.243695	6e-18	30072576
rs8176719	Blood protein levels	rs492488	chr9:133269548	A=0.35, G=0.65	0.847643	0.235977	1e-17	30072576
rs8176719	Blood protein levels	rs492488	chr9:133269548	A=0.35, G=0.65	0.847643	0.226266	3e-16	30072576
rs8176719	Blood protein levels	rs492488	chr9:133269548	A=0.35, G=0.65	0.847643	0.90997	2e-274	30072576
rs8176719	Blood protein levels	rs492488	chr9:133269548	A=0.35, G=0.65	0.847643	0.188445	1e-11	30072576
rs8176719	Blood protein levels	rs492488	chr9:133269548	A=0.35, G=0.65	0.847643	0.185113	2e-11	30072576
rs8176719	Blood protein levels	rs492488	chr9:133269548	A=0.35, G=0.65	0.847643	0.424773	2e-53	30072576
rs8176719	Blood protein levels	rs492488	chr9:133269548	A=0.35, G=0.65	0.847643	0.400743	7e-49	30072576
rs8176719	Body fat percentage	rs505922	chr9:133273813	C=0.347, T=0.653	0.862991	0.009	2e-08	33980691
rs8176719	Bone marrow stromal antigen 2 levels	rs529565	chr9:133274084	C=0.347, T=0.653	0.853025	0.1831	8e-12	34857772
rs8176719	BPIFA2 protein levels	rs612169	chr9:133268030	A=0.651, G=0.349	0.842833	0.0437435	3e-18	39789286
rs8176719	BRDT protein levels	rs529565	chr9:133274084	C=0.347, T=0.653	0.853025	0.0981741	1e-52	39789286
rs8176719	BSG/LY9 protein level ratio	rs505922	chr9:133273813	C=0.347, T=0.653	0.862991	0.0917522	2e-36	38412862
rs8176719	BST2 protein levels	rs9411377	chr9:133269992	A=0.371, C=0.629	0.942575	0.104806	3e-72	39789286
rs8176719	BST2/CEACAM1 protein level ratio	rs505922	chr9:133273813	C=0.347, T=0.653	0.862991	0.185367	1e-142	38412862
rs8176719	C1QTNF1/VWF protein level ratio	rs687621	chr9:133261662	A=0.649, G=0.351	0.852472	0.366967	2E-558	38412862
rs8176719	CA4 protein levels	rs597988	chr9:133268872	A=0.35, T=0.65	0.847643	0.14114	2e-150	39789286
rs8176719	CA4/PECAM1 protein level ratio	rs505922	chr9:133273813	C=0.347, T=0.653	0.862991	0.313718	1E-406	38412862
rs8176719	CA4/SELE protein level ratio	rs505922	chr9:133273813	C=0.347, T=0.653	0.862991	0.635557	5E-1841	38412862
rs8176719	CA9/CBLIF protein level ratio	rs687621	chr9:133261662	A=0.649, G=0.351	0.852472	0.209919	1e-178	38412862
rs8176719	Carbohydrate sulfotransferase 11 levels	rs687621	chr9:133261662	A=0.649, G=0.351	0.852472	0.238	7e-68	34648354
rs8176719	Carbohydrate sulfotransferase 11 levels (CHST11.7779.86.3)	rs687621	chr9:133261662	A=0.649, G=0.351	0.852472	0.18	1e-11	29875488
rs8176719	CBLIF protein levels	rs529565	chr9:133274084	C=0.347, T=0.653	0.853025	0.149843	8e-167	39789286
rs8176719	CCL14 protein levels	rs9411377	chr9:133269992	A=0.371, C=0.629	0.942575	0.040326	3e-12	39789286
rs8176719	CD160/NCR1 protein level ratio	rs505922	chr9:133273813	C=0.347, T=0.653	0.862991	0.0597746	6e-16	38412862
rs8176719	CD209 antigen level in Chronic kidney disease with hypertension and no diabetes (22576_1)	rs8176719	chr9:133257521	-=0.627, C=0.373	1	0.64	4e-23	35870639
rs8176719	CD209 antigen level in Chronic kidney disease with hypertension and no diabetes (3029_52)	rs8176719	chr9:133257521	-=0.627, C=0.373	1	0.72	2e-30	35870639
rs8176719	CD209 antigen levels	rs8176719	chr9:133257521	-=0.627, C=0.373	1	0.8	1e-237	34814699
rs8176719	CD209 antigen levels	rs8176719	chr9:133257521	-=0.627, C=0.373	1	0.817635	1e-184	36168886
rs8176719	CD209 antigen levels	rs597974	chr9:133268885	A=0.65, G=0.35	0.847643	0.832	3E-1101	34648354
rs8176719	CD209 antigen levels	rs505922	chr9:133273813	C=0.347, T=0.653	0.862991	0.8177	8e-86	28240269
rs8176719	CD209 antigen levels (CD209.3029.52.2)	rs505922	chr9:133273813	C=0.347, T=0.653	0.862991	0.83	1e-301	29875488
rs8176719	CD209/ICAM2 protein level ratio	rs505922	chr9:133273813	C=0.347, T=0.653	0.862991	0.902164	1E-4064	38412862
rs8176719	CD28 protein levels	rs687289	chr9:133261703	A=0.351, G=0.649	0.852472	0.0653584	3e-30	39789286
rs8176719	CD46/THBD protein level ratio	rs612169	chr9:133268030	A=0.651, G=0.349	0.842833	0.159606	8e-109	38412862
rs8176719	CD58/IFNGR1 protein level ratio	rs505922	chr9:133273813	C=0.347, T=0.653	0.862991	0.335282	4E-482	38412862
rs8176719	CDH17/SPINT1 protein level ratio	rs687621	chr9:133261662	A=0.649, G=0.351	0.852472	0.21642	2e-190	38412862
rs8176719	CDH5/ENG protein level ratio	rs612169	chr9:133268030	A=0.651, G=0.349	0.842833	0.27275	4E-313	38412862
rs8176719	CDH5/LGALS4 protein level ratio	rs612169	chr9:133268030	A=0.651, G=0.349	0.842833	0.543835	2E-1342	38412862
rs8176719	CDH5/PEAR1 protein level ratio	rs612169	chr9:133268030	A=0.651, G=0.349	0.842833	0.143321	8e-87	38412862
rs8176719	CDH5/PTPRM protein level ratio	rs612169	chr9:133268030	A=0.651, G=0.349	0.842833	0.302961	6E-377	38412862
rs8176719	CELA3A/CPA1 protein level ratio	rs612169	chr9:133268030	A=0.651, G=0.349	0.842833	0.138965	3e-84	38412862
rs8176719	Cerebral venous thrombosis	rs8176645	chr9:133273682	A=0.375, T=0.625	0.968554	2.01	9e-24	34459509
rs8176719	Cholesteryl ester_17:0_[M+NH4]1+ levels	rs612169	chr9:133268030	A=0.651, G=0.349	0.842833	0.0628317	2e-10	34503513
rs8176719	Chronic diseases of tonsils or adenoids (MTAG)	rs687621	chr9:133261662	A=0.649, G=0.351	0.852472	0.98	8e-09	36653354
rs8176719	Chronic elevation of alanine aminotransferase (cALT) levels	rs687621	chr9:133261662	A=0.649, G=0.351	0.852472	0.043	8e-11	35654975
rs8176719	Chronic thromboembolic pulmonary hypertension	rs687289	chr9:133261703	A=0.351, G=0.649	0.852472	1.8	7e-27	38470220
rs8176719	Circulating fibroblast growth factor 23 levels	rs2769071	chr9:133270565	A=0.65, G=0.35	0.847643	0.037	6e-17	30217807
rs8176719	Citrate levels	rs529565	chr9:133274084	C=0.347, T=0.653	0.853025	0.0286148	4e-11	35213538
rs8176719	Citrulline levels	rs612169	chr9:133268030	A=0.651, G=0.349	0.842833	6.419	1e-10	33414548
rs8176719	CKMT1A or CKMT1B protein levels	rs582094	chr9:133270074	A=0.65, T=0.35	0.847643	0.0567186	2e-21	39789286
rs8176719	CLEC4G/LGALS4 protein level ratio	rs505922	chr9:133273813	C=0.347, T=0.653	0.862991	0.592428	1E-1605	38412862
rs8176719	CLEC4G/SEMA3F protein level ratio	rs505922	chr9:133273813	C=0.347, T=0.653	0.862991	0.308231	6E-392	38412862
rs8176719	Clinical laboratory measurements	rs505922	chr9:133273813	C=0.347, T=0.653	0.862991	NA	8e-65	27897004
rs8176719	CNTN4 protein levels	rs657152	chr9:133263862	A=0.379, C=0.621	0.963571	0.0375461	6e-12	39789286
rs8176719	Coagulation factor levels	rs687289	chr9:133261703	A=0.351, G=0.649	0.852472	0.33	1e-128	23267103
rs8176719	Coagulation Factor VIII level in Chronic kidney disease with hypertension and no diabetes (13499_30)	rs8176719	chr9:133257521	-=0.627, C=0.373	1	0.6	1e-19	35870639
rs8176719	Coagulation Factor VIII levels	rs9411377	chr9:133269992	A=0.371, C=0.629	0.942575	0.633	2E-480	34648354
rs8176719	Coagulation Factor VIII levels (F8.13499.30.3)	rs9411377	chr9:133269992	A=0.371, C=0.629	0.942575	0.51	3e-80	29875488
rs8176719	Colon polyp	rs657152	chr9:133263862	A=0.379, C=0.621	0.963571	0.0554	1e-08	34594039
rs8176719	COMP/THBS4 protein level ratio	rs687621	chr9:133261662	A=0.649, G=0.351	0.852472	0.0812224	1e-29	38412862
rs8176719	Coronary artery disease	rs643434	chr9:133266942	A=0.379, G=0.621	0.953238	1.05	4e-09	32469254
rs8176719	Coronary artery disease or factor VIII levels (pleiotropy)	rs687621	chr9:133261662	A=0.649, G=0.351	0.852472	NA	5E-324	35285134
rs8176719	COVID-19	rs8176719	chr9:133257521	-=0.627, C=0.373	1	1.17	5e-07	33949668
rs8176719	COVID-19	rs8176719	chr9:133257521	-=0.627, C=0.373	1	1.11	2e-09	35264675
rs8176719	COVID-19	rs8176719	chr9:133257521	-=0.627, C=0.373	1	1.109	4e-19	35222515
rs8176719	COVID-19	rs8176719	chr9:133257521	-=0.627, C=0.373	1	1.118	1e-15	35222515
rs8176719	COVID-19 (critical illness vs population)	rs505922	chr9:133273813	C=0.347, T=0.653	0.862991	0.89	3e-11	35922517
rs8176719	COVID-19 (critical illness vs population)	rs529565	chr9:133274084	C=0.347, T=0.653	0.853025	0.87749	2e-06	34237774
rs8176719	COVID-19 (hospitalized covid vs population)	rs8176719	chr9:133257521	-=0.627, C=0.373	1	0.0979	7e-25	39361370
rs8176719	COVID-19 (hospitalized covid vs population)	rs529565	chr9:133274084	C=0.347, T=0.653	0.853025	0.91	1e-23	37198478
rs8176719	COVID-19 (hospitalized vs population)	rs8176719	chr9:133257521	-=0.627, C=0.373	1	NA	7e-06	35222515
rs8176719	COVID-19 (hospitalized vs population)	rs505922	chr9:133273813	C=0.347, T=0.653	0.862991	0.9	2e-22	35922517
rs8176719	COVID-19 (hospitalized vs population)	rs529565	chr9:133274084	C=0.347, T=0.653	0.853025	0.902253	5e-10	34237774
rs8176719	COVID-19 severity	rs505922	chr9:133273813	C=0.347, T=0.653	0.862991	0.0947	4e-19	35368071
rs8176719	COVID-19 with respiratory failure	rs687289	chr9:133261703	A=0.351, G=0.649	0.852472	1.24023	4e-10	35848942
rs8176719	COVID-19 with respiratory failure	rs505922	chr9:133273813	C=0.347, T=0.653	0.862991	1.10274	2e-10	35848942
rs8176719	CPA1/CPB1 protein level ratio	rs505922	chr9:133273813	C=0.347, T=0.653	0.862991	0.127688	1e-68	38412862
rs8176719	CPA1/CTRB1 protein level ratio	rs505922	chr9:133273813	C=0.347, T=0.653	0.862991	0.0873169	5e-33	38412862
rs8176719	CR2 protein levels	rs527210	chr9:133271001	C=0.65, T=0.35	0.847643	0.0472483	1e-18	39789286
rs8176719	C-reactive protein levels	rs643434	chr9:133266942	A=0.379, G=0.621	0.953238	0.023	1e-09	30388399
rs8176719	C-reactive protein levels	rs505922	chr9:133273813	C=0.347, T=0.653	0.862991	0.024	5e-29	35459240
rs8176719	Creatine kinase levels	rs491626	chr9:133269461	C=0.65, T=0.35	0.847643	0.02552	1e-09	29403010
rs8176719	CRIM1/NRP2 protein level ratio	rs505922	chr9:133273813	C=0.347, T=0.653	0.862991	0.0628549	1e-17	38412862
rs8176719	CRIP2 protein levels	rs597974	chr9:133268885	A=0.65, G=0.35	0.847643	0.0608273	7e-25	39789286
rs8176719	CRNN protein levels	rs687289	chr9:133261703	A=0.351, G=0.649	0.852472	0.0462072	3e-24	39789286
rs8176719	Crohn's disease	rs8176719	chr9:133257521	-=0.627, C=0.373	1	0.0808	1e-09	37156999
rs8176719	CSF1 protein levels	rs576123	chr9:133268896	C=0.35, T=0.65	0.847643	0.0551022	2e-13	39794498
rs8176719	CX3CL1/DSG2 protein level ratio	rs612169	chr9:133268030	A=0.651, G=0.349	0.842833	0.232738	1e-224	38412862
rs8176719	CX3CL1/EPHB6 protein level ratio	rs687621	chr9:133261662	A=0.649, G=0.351	0.852472	0.0806109	8e-28	38412862
rs8176719	DBH protein levels	rs587707823	chr9:133269997	A=0.371, C=0.629	0.942575	0.0644687	1e-19	39789286
rs8176719	D-dimer levels	rs687621	chr9:133261662	A=0.649, G=0.351	0.852472	0.0284	7e-06	21502573
rs8176719	Deep venous thrombosis	rs687289	chr9:133261703	A=0.351, G=0.649	0.852472	0.299637	4e-80	39789286
rs8176719	Delta-like protein 4 levels	rs8176719	chr9:133257521	-=0.627, C=0.373	1	0.209029	5e-14	36168886
rs8176719	Desmoglein-2 levels (DSG2.9484.75.3)	rs687621	chr9:133261662	A=0.649, G=0.351	0.852472	0.22	4e-17	29875488
rs8176719	Diastolic blood pressure	rs687621	chr9:133261662	A=0.649, G=0.351	0.852472	0.152	5e-08	27618447
rs8176719	Dihydrofolate reductase levels	rs9411377	chr9:133269992	A=0.371, C=0.629	0.942575	0.114	4e-15	34648354
rs8176719	Dihydrofolate reductase levels (DHFR.9823.2.3)	rs676457	chr9:133270797	A=0.65, T=0.35	0.847643	0.19	3e-12	29875488
rs8176719	Diverticular disease	rs582094	chr9:133270074	A=0.65, T=0.35	0.847643	0.0038815	2e-11	30177863
rs8176719	Diverticular disease	rs529565	chr9:133274084	C=0.347, T=0.653	0.853025	0.05	3e-19	37492107
rs8176719	DKK1/LGALS8 protein level ratio	rs612169	chr9:133268030	A=0.651, G=0.349	0.842833	0.334445	1E-469	38412862
rs8176719	DKK3/VWF protein level ratio	rs505922	chr9:133273813	C=0.347, T=0.653	0.862991	0.349968	4E-514	38412862
rs8176719	DKK4/REG1A protein level ratio	rs505922	chr9:133273813	C=0.347, T=0.653	0.862991	0.268519	3e-286	38412862
rs8176719	DKK4/REG1B protein level ratio	rs505922	chr9:133273813	C=0.347, T=0.653	0.862991	0.265138	3e-284	38412862
rs8176719	DLL4 protein levels	rs505922	chr9:133273813	C=0.347, T=0.653	0.862991	0.091836	6e-40	39789286
rs8176719	DPEP1 protein levels	rs9411377	chr9:133269992	A=0.371, C=0.629	0.942575	0.0176265	1e-18	39789286
rs8176719	DSG3/DSG4 protein level ratio	rs612169	chr9:133268030	A=0.651, G=0.349	0.842833	0.0834029	3e-33	38412862
rs8176719	Duodenal ulcer	rs8176719	chr9:133257521	-=0.627, C=0.373	1	0.0924	9e-12	38036781
rs8176719	Duodenal ulcer	rs8176719	chr9:133257521	-=0.627, C=0.373	1	0.1045	4e-17	38036781
rs8176719	Duodenal ulcer	rs505922	chr9:133273813	C=0.347, T=0.653	0.862991	1.32	1e-10	22387998
rs8176719	Early-onset ischemic stroke	rs687289	chr9:133261703	A=0.351, G=0.649	0.852472	0.883	4e-10	36240095
rs8176719	Early-onset ischemic stroke	rs529565	chr9:133274084	C=0.347, T=0.653	0.853025	0.876	4e-14	36240095
rs8176719	EFNA4/LAYN protein level ratio	rs505922	chr9:133273813	C=0.347, T=0.653	0.862991	0.127246	7e-71	38412862
rs8176719	ELN protein levels	rs687621	chr9:133261662	A=0.649, G=0.351	0.852472	0.0444154	3e-19	39789286
rs8176719	Endometrial cancer or COVID-19 infection (pleiotropy)	rs554833	chr9:133271745	C=0.65, T=0.35	0.847643	NA	3e-85	37636041
rs8176719	Endometrial cancer or hospitalized COVID-19 (pleiotropy)	rs657152	chr9:133263862	A=0.379, C=0.621	0.963571	NA	4e-26	37636041
rs8176719	End-stage coagulation	rs643434	chr9:133266942	A=0.379, G=0.621	0.953238	0.51	1e-49	23381943
rs8176719	End-stage coagulation	rs505922	chr9:133273813	C=0.347, T=0.653	0.862991	0.561	5e-57	23381943
rs8176719	ENG/NOTCH1 protein level ratio	rs505922	chr9:133273813	C=0.347, T=0.653	0.862991	0.276473	3E-339	38412862
rs8176719	ENTPD6 protein levels	rs687289	chr9:133261703	A=0.351, G=0.649	0.852472	0.117963	8e-133	39789286
rs8176719	EPHB4/EPHB6 protein level ratio	rs687621	chr9:133261662	A=0.649, G=0.351	0.852472	0.168045	1e-121	38412862
rs8176719	EPS8L2/LGALS4 protein level ratio	rs505922	chr9:133273813	C=0.347, T=0.653	0.862991	0.582012	2E-1514	38412862
rs8176719	ESAM/SPINT2 protein level ratio	rs505922	chr9:133273813	C=0.347, T=0.653	0.862991	0.0753961	1e-24	38412862
rs8176719	E-selectin levels	rs8176719	chr9:133257521	-=0.627, C=0.373	1	0.238	4e-141	38747556
rs8176719	Estradiol levels	rs657152	chr9:133263862	A=0.379, C=0.621	0.963571	0.887	4e-18	34255042
rs8176719	Estradiol levels	rs657152	chr9:133263862	A=0.379, C=0.621	0.963571	0.00835302	6e-21	32042192
rs8176719	Factor VIII levels	rs8176719	chr9:133257521	-=0.627, C=0.373	1	0.1442	2e-307	30586737
rs8176719	Factor VIII levels	rs8176719	chr9:133257521	-=0.627, C=0.373	1	0.1488	4E-403	30586737
rs8176719	Factor VIII levels	rs687621	chr9:133261662	A=0.649, G=0.351	0.852472	NA	7E-778	30586737
rs8176719	Factor VIII levels	rs687621	chr9:133261662	A=0.649, G=0.351	0.852472	NA	1E-647	30586737
rs8176719	Factor VIII levels	rs687289	chr9:133261703	A=0.351, G=0.649	0.852472	0.1446	2E-770	30586737
rs8176719	Factor VIII levels	rs687289	chr9:133261703	A=0.351, G=0.649	0.852472	17.7	5E-324	20231535
rs8176719	Faecalicatena lactaris abundance in stool	rs545971	chr9:133267960	C=0.65, T=0.35	0.847643	0.105341	9e-13	35115689
rs8176719	FAS plasma levels	rs687621	chr9:133261662	A=0.649, G=0.351	0.852472	0.191	2e-11	35264221
rs8176719	FCGR2A protein levels	rs527210	chr9:133271001	C=0.65, T=0.35	0.847643	0.0398553	6e-20	39789286
rs8176719	FCGR2B protein levels	rs687621	chr9:133261662	A=0.649, G=0.351	0.852472	0.158305	2e-165	39789286
rs8176719	FCGR2B/NOS3 protein level ratio	rs612169	chr9:133268030	A=0.651, G=0.349	0.842833	0.199164	1e-156	38412862
rs8176719	FEV1 or peptic ulcer disease (pleiotropy)	rs529565	chr9:133274084	C=0.347, T=0.653	0.853025	NA	4e-12	38102678
rs8176719	FEV1/FVC or peptic ulcer disease (pleiotropy)	rs687621	chr9:133261662	A=0.649, G=0.351	0.852472	NA	3e-09	38102678
rs8176719	FGF23 protein levels	rs687289	chr9:133261703	A=0.351, G=0.649	0.852472	0.0704935	2e-34	39789286
rs8176719	FGFR2 protein levels	rs527210	chr9:133271001	C=0.65, T=0.35	0.847643	0.0406374	6e-13	39789286
rs8176719	Fibroblast growth factor 23 levels	rs687289	chr9:133261703	A=0.351, G=0.649	0.852472	0.0672	1e-12	33067605
rs8176719	FLRT2 protein levels	rs587707823	chr9:133269997	A=0.371, C=0.629	0.942575	0.0534378	1e-16	39789286
rs8176719	FLRT2/GFRA3 protein level ratio	rs612169	chr9:133268030	A=0.651, G=0.349	0.842833	0.0936654	3e-37	38412862
rs8176719	Gastric intrinsic factor levels	rs9411377	chr9:133269992	A=0.371, C=0.629	0.942575	0.181	4e-35	34648354
rs8176719	Gastric parietal cell autoantibody levels in type 1 diabetes	rs657152	chr9:133263862	A=0.379, C=0.621	0.963571	2.94	1e-13	21829393
rs8176719	Gastric ulcer	rs8176719	chr9:133257521	-=0.627, C=0.373	1	0.0556	7e-09	38036781
rs8176719	Gastrointestinal hemorrhage (PheCode 578)	rs687289	chr9:133261703	A=0.351, G=0.649	0.852472	NA	1e-07	40465716
rs8176719	GFRA2 protein levels	rs514659	chr9:133266790	A=0.65, C=0.35	0.847643	0.0449954	2e-14	39789286
rs8176719	GFRA3/LAYN protein level ratio	rs505922	chr9:133273813	C=0.347, T=0.653	0.862991	0.114975	3e-56	38412862
rs8176719	GIP protein levels	rs612169	chr9:133268030	A=0.651, G=0.349	0.842833	0.092446	1e-49	39789286
rs8176719	Glycine levels	rs687289	chr9:133261703	A=0.351, G=0.649	0.852472	0.043	6e-18	38448586
rs8176719	Glycine levels	rs492488	chr9:133269548	A=0.35, G=0.65	0.847643	0.049598	5e-06	31070104
rs8176719	Glycine levels	rs492488	chr9:133269548	A=0.35, G=0.65	0.847643	0.051118	1e-08	31070104
rs8176719	Glycine levels	rs676996	chr9:133270647	G=0.35, T=0.65	0.847643	7.843	4e-15	33414548
rs8176719	Glycine levels	rs676996	chr9:133270647	G=0.35, T=0.65	0.847643	0.04	4e-15	30837465
rs8176719	Glycoprotein acetyls levels	rs687621	chr9:133261662	A=0.649, G=0.351	0.852472	0.0298858	9e-12	35213538
rs8176719	Glycoprotein acetyls levels	rs529565	chr9:133274084	C=0.347, T=0.653	0.853025	0.027832	1e-16	40307439
rs8176719	GOT1 protein levels	rs9411377	chr9:133269992	A=0.371, C=0.629	0.942575	0.0429069	1e-11	39789286
rs8176719	GP2/LGALS4 protein level ratio	rs505922	chr9:133273813	C=0.347, T=0.653	0.862991	0.698621	2E-2164	38412862
rs8176719	GP2/LGALS8 protein level ratio	rs612169	chr9:133268030	A=0.651, G=0.349	0.842833	0.610166	3E-1616	38412862
rs8176719	GP2/SELE protein level ratio	rs505922	chr9:133273813	C=0.347, T=0.653	0.862991	0.736249	2E-2420	38412862
rs8176719	Graves' disease	rs505922	chr9:133273813	C=0.347, T=0.653	0.862991	1.14	2e-10	23612905
rs8176719	Graves' disease	rs505922	chr9:133273813	C=0.347, T=0.653	0.862991	1.13	8e-06	21841780
rs8176719	GUCA2A/LGALS4 protein level ratio	rs612169	chr9:133268030	A=0.651, G=0.349	0.842833	0.572155	4E-1425	38412862
rs8176719	Gut microbiota abundance	rs8176645	chr9:133273682	A=0.375, T=0.625	0.968554	0.253949	6e-14	35115690
rs8176719	GZMB protein levels	rs9411377	chr9:133269992	A=0.371, C=0.629	0.942575	0.0422145	4e-13	39789286
rs8176719	Haemorrhoidal disease	rs676996	chr9:133270647	G=0.35, T=0.65	0.847643	0.94	5e-43	33888516
rs8176719	High density lipoprotein cholesterol levels	rs505922	chr9:133273813	C=0.347, T=0.653	0.862991	0.013	7e-11	33980691
rs8176719	Hip minimal joint space width	rs597974	chr9:133268885	A=0.65, G=0.35	0.847643	0.04	7e-09	37619450
rs8176719	Histo-blood group ABO system transferase level in Chronic kidney disease with hypertension and no diabetes	rs8176719	chr9:133257521	-=0.627, C=0.373	1	1.2	7e-157	35870639
rs8176719	Histo-blood group ABO system transferase levels	rs576125	chr9:133268897	A=0.35, G=0.65	0.847643	1.228	4E-5248	34648354
rs8176719	Histo-blood group ABO system transferase levels	rs505922	chr9:133273813	C=0.347, T=0.653	0.862991	1.362	3E-1355	39528825
rs8176719	Histo-blood group ABO system transferase levels (ABO.9253.52.3)	rs505922	chr9:133273813	C=0.347, T=0.653	0.862991	1.3	1E-1828	29875488
rs8176719	HMOX1 protein levels	rs687621	chr9:133261662	A=0.649, G=0.351	0.852472	0.0455296	8e-17	39789286
rs8176719	HYOU1/THBD protein level ratio	rs612169	chr9:133268030	A=0.651, G=0.349	0.842833	0.154051	7e-106	38412862
rs8176719	Hypertension (confirmatory factor analysis Factor 12)	rs9411377	chr9:133269992	A=0.371, C=0.629	0.942575	NA	7e-09	38965376
rs8176719	ICAM1/REG1A protein level ratio	rs505922	chr9:133273813	C=0.347, T=0.653	0.862991	0.232702	5e-224	38412862
rs8176719	ICAM1/REG1B protein level ratio	rs505922	chr9:133273813	C=0.347, T=0.653	0.862991	0.228946	3e-216	38412862
rs8176719	ICD10 J35: Chronic diseases of tonsils and adenoids	rs612169	chr9:133268030	A=0.651, G=0.349	0.842833	1.07	6e-11	36653354
rs8176719	ICD10 K25: Gastric and duodenal ulcer	rs687621	chr9:133261662	A=0.649, G=0.351	0.852472	0.91	1e-10	37965154
rs8176719	IFNGR1/IL10RB protein level ratio	rs657152	chr9:133263862	A=0.379, C=0.621	0.963571	0.0741391	3e-25	38412862
rs8176719	IGDCC4 protein levels	rs9411377	chr9:133269992	A=0.371, C=0.629	0.942575	0.0463452	3e-16	39789286
rs8176719	IGSF21 protein levels	rs527210	chr9:133271001	C=0.65, T=0.35	0.847643	0.0425478	2e-12	39789286
rs8176719	IL18BP/THBD protein level ratio	rs687621	chr9:133261662	A=0.649, G=0.351	0.852472	0.181307	5e-136	38412862
rs8176719	IL1R2 protein levels	rs527210	chr9:133271001	C=0.65, T=0.35	0.847643	0.0421933	2e-16	39789286
rs8176719	Inflammatory biomarkers	rs643434	chr9:133266942	A=0.379, G=0.621	0.953238	NA	9e-25	22291609
rs8176719	Inflammatory bowel disease	rs8176719	chr9:133257521	-=0.627, C=0.373	1	0.0499	2e-07	37156999
rs8176719	Insulin disposition index	rs505922	chr9:133273813	C=0.347, T=0.653	0.862991	0.038	4e-09	23263489
rs8176719	Insulin levels	rs8176719	chr9:133257521	-=0.627, C=0.373	1	0.0684937	2e-25	40436827
rs8176719	Interleukin-6 levels	rs643434	chr9:133266942	A=0.379, G=0.621	0.953238	0.257	1e-48	32473944
rs8176719	Ischemic stroke or factor VIII levels (pleiotropy)	rs8176645	chr9:133273682	A=0.375, T=0.625	0.968554	NA	5E-324	35285134
rs8176719	ITGA11 protein levels	rs657152	chr9:133263862	A=0.379, C=0.621	0.963571	0.0390963	8e-13	39789286
rs8176719	KDR/VWF protein level ratio	rs612169	chr9:133268030	A=0.651, G=0.349	0.842833	0.389888	4E-649	38412862
rs8176719	KLRB1 protein levels	rs9411377	chr9:133269992	A=0.371, C=0.629	0.942575	0.061125	3e-26	39789286
rs8176719	Lactate dehydrogenase levels	rs8176645	chr9:133273682	A=0.375, T=0.625	0.968554	0.02354	7e-09	29403010
rs8176719	LAYN protein levels	rs9411377	chr9:133269992	A=0.371, C=0.629	0.942575	0.0614981	2e-29	39789286
rs8176719	LAYN/PTPRN2 protein level ratio	rs505922	chr9:133273813	C=0.347, T=0.653	0.862991	0.094876	5e-41	38412862
rs8176719	LAYN/VWC2 protein level ratio	rs687621	chr9:133261662	A=0.649, G=0.351	0.852472	0.11137	1e-51	38412862
rs8176719	Leucine-rich repeat-containing protein 32 levels	rs576125	chr9:133268897	A=0.35, G=0.65	0.847643	0.254	2e-83	34648354
rs8176719	LGALS4/PCDH17 protein level ratio	rs612169	chr9:133268030	A=0.651, G=0.349	0.842833	0.583209	3E-1529	38412862
rs8176719	LGALS4/TIE1 protein level ratio	rs612169	chr9:133268030	A=0.651, G=0.349	0.842833	0.621632	1E-1781	38412862
rs8176719	LILRB5 protein levels	rs687289	chr9:133261703	A=0.351, G=0.649	0.852472	0.02024	3e-12	39789286
rs8176719	Lithostathine-1-alpha levels	rs687621	chr9:133261662	A=0.649, G=0.351	0.852472	0.175	2e-35	34648354
rs8176719	Lithostathine-1-alpha levels	rs2769071	chr9:133270565	A=0.65, G=0.35	0.847643	0.1734	6e-15	39528825
rs8176719	Lithostathine-1-beta levels	rs687621	chr9:133261662	A=0.649, G=0.351	0.852472	0.17	1e-33	34648354
rs8176719	Liver enzyme levels	rs657152	chr9:133263862	A=0.379, C=0.621	0.963571	0.05	2e-30	18940312
rs8176719	Liver enzyme levels (alanine transaminase)	rs514659	chr9:133266790	A=0.65, C=0.35	0.847643	0.00486569	1e-32	33972514
rs8176719	LY9 protein levels	rs505922	chr9:133273813	C=0.347, T=0.653	0.862991	0.0521525	5e-23	39789286
rs8176719	Lymphocyte count	rs587707823	chr9:133269997	A=0.371, C=0.629	0.942575	0.0181409	9e-10	32888494
rs8176719	Lymphocyte count	rs677355	chr9:133270615	A=0.35, G=0.65	0.847643	0.014061	4e-12	32888493
rs8176719	Lymphocyte count	rs677355	chr9:133270615	A=0.35, G=0.65	0.847643	NA	7e-13	32888493
rs8176719	Lymphocyte-to-monocyte ratio	rs529565	chr9:133274084	C=0.347, T=0.653	0.853025	NA	1e-18	34469753
rs8176719	Malaria	rs8176719	chr9:133257521	-=0.627, C=0.373	1	1.48	4e-21	22895189
rs8176719	Malaria	rs8176719	chr9:133257521	-=0.627, C=0.373	1	0.211	9e-11	31844061
rs8176719	Malaria	rs8176719	chr9:133257521	-=0.627, C=0.373	1	0.305	9e-21	31844061
rs8176719	Malaria	rs8176719	chr9:133257521	-=0.627, C=0.373	1	0.223	1e-19	31844061
rs8176719	Mannose-binding protein C levels	rs687289	chr9:133261703	A=0.351, G=0.649	0.852472	0.2817	8e-10	28240269
rs8176719	Mannose-binding protein C levels	rs529565	chr9:133274084	C=0.347, T=0.653	0.853025	0.216	1e-52	34648354
rs8176719	Marzipan liking	rs514659	chr9:133266790	A=0.65, C=0.35	0.847643	0.03524	1e-20	35585065
rs8176719	Mean spheric corpuscular volume	rs505922	chr9:133273813	C=0.347, T=0.653	0.862991	0.0290516	3e-10	32888494
rs8176719	Medial prefrontal thickness (unadjusted for global measures)	rs613534	chr9:133267707	A=0.621, G=0.379	0.953238	0.0465	3e-10	36893272
rs8176719	Medication use (antithrombotic agents)	rs545971	chr9:133267960	C=0.65, T=0.35	0.847643	0.038	1e-12	34594039
rs8176719	MEGF10 protein levels	rs9411377	chr9:133269992	A=0.371, C=0.629	0.942575	0.0412276	2e-15	39789286
rs8176719	MEGF9/MET protein level ratio	rs505922	chr9:133273813	C=0.347, T=0.653	0.862991	0.196101	6e-164	38412862
rs8176719	Metabolic biomarkers (multivariate analysis)	rs505922	chr9:133273813	C=0.347, T=0.653	0.862991	NA	7e-120	33980691
rs8176719	Metabolic traits	rs612169	chr9:133268030	A=0.651, G=0.349	0.842833	0.202	9e-40	21886157
rs8176719	Migraine or fasting pro-insulin levels	rs2769071	chr9:133270565	A=0.65, G=0.35	0.847643	1.03	2e-08	36808568
rs8176719	Mitochondrial DNA copy number	rs8176645	chr9:133273682	A=0.375, T=0.625	0.968554	0.0145	3e-08	35023831
rs8176719	MLN protein levels	rs687289	chr9:133261703	A=0.351, G=0.649	0.852472	0.055326	2e-33	39789286
rs8176719	Monocyte count	rs687621	chr9:133261662	A=0.649, G=0.351	0.852472	0.0318	2e-08	29403010
rs8176719	Monocyte count	rs687621	chr9:133261662	A=0.649, G=0.351	0.852472	0.0246108	2e-08	34594039
rs8176719	Monocyte count	rs687289	chr9:133261703	A=0.351, G=0.649	0.852472	0.0401909	8e-26	27863252
rs8176719	Monocyte count	rs687289	chr9:133261703	A=0.351, G=0.649	0.852472	NA	5e-37	34469753
rs8176719	Monocyte count	rs687289	chr9:133261703	A=0.351, G=0.649	0.852472	0.0321003	8e-23	32888494
rs8176719	Monocyte count	rs676996	chr9:133270647	G=0.35, T=0.65	0.847643	0.043816	5e-106	32888493
rs8176719	Monocyte count	rs505922	chr9:133273813	C=0.347, T=0.653	0.862991	NA	4e-110	32888493
rs8176719	Monocyte count (UKB data field 30130)	rs687289	chr9:133261703	A=0.351, G=0.649	0.852472	0.039115	2e-86	39789286
rs8176719	Monocyte percentage (UKB data field 30190)	rs505922	chr9:133273813	C=0.347, T=0.653	0.862991	0.0236905	1e-32	39789286
rs8176719	Monocyte percentage of white cells	rs529565	chr9:133274084	C=0.347, T=0.653	0.853025	0.0267506	2e-29	32888494
rs8176719	MSR1 protein levels	rs527210	chr9:133271001	C=0.65, T=0.35	0.847643	0.0514796	2e-22	39789286
rs8176719	Myocardial infarction	rs527210	chr9:133271001	C=0.65, T=0.35	0.847643	0.0718	5e-13	34594039
rs8176719	Myocardial infarction in coronary artery disease	rs514659	chr9:133266790	A=0.65, C=0.35	0.847643	1.21	8e-09	21239051
rs8176719	Neonatal jaundice (maternal effect)	rs687621	chr9:133261662	A=0.649, G=0.351	0.852472	0.79	1e-12	39214992
rs8176719	Non-albumin protein levels	rs8176645	chr9:133273682	A=0.375, T=0.625	0.968554	0.02581	2e-08	29403010
rs8176719	NOS3 protein levels	rs527210	chr9:133271001	C=0.65, T=0.35	0.847643	0.0574692	2e-20	39789286
rs8176719	NOTCH1/TIE1 protein level ratio	rs612169	chr9:133268030	A=0.651, G=0.349	0.842833	0.402216	2E-688	38412862
rs8176719	NRCAM/PCDH17 protein level ratio	rs505922	chr9:133273813	C=0.347, T=0.653	0.862991	0.312546	3E-407	38412862
rs8176719	Obesity-related traits	rs657152	chr9:133263862	A=0.379, C=0.621	0.963571	0.04	2e-08	23251661
rs8176719	OBP2B protein levels	rs9411377	chr9:133269992	A=0.371, C=0.629	0.942575	0.17425	1e-265	39789286
rs8176719	Ornithine levels	rs687289	chr9:133261703	A=0.351, G=0.649	0.852472	6.662	3e-11	33414548
rs8176719	Ovarian cancer or COVID-19 infection (pleiotropy)	rs554833	chr9:133271745	C=0.65, T=0.35	0.847643	NA	1e-88	37636041
rs8176719	Ovarian cancer or hospitalized COVID-19 (pleiotropy)	rs657152	chr9:133263862	A=0.379, C=0.621	0.963571	NA	6e-25	37636041
rs8176719	Pancreatic cancer	rs687289	chr9:133261703	A=0.351, G=0.649	0.852472	1.27	2e-16	25086665
rs8176719	Pancreatic cancer	rs505922	chr9:133273813	C=0.347, T=0.653	0.862991	1.2	5e-08	19648918
rs8176719	Pancreatic cancer	rs505922	chr9:133273813	C=0.347, T=0.653	0.862991	1.27	2e-13	26098869
rs8176719	Pancreatic cancer	rs505922	chr9:133273813	C=0.347, T=0.653	0.862991	1.27	7e-27	29422604
rs8176719	Pancreatic cancer	rs505922	chr9:133273813	C=0.347, T=0.653	0.862991	1.21	6e-06	37340002
rs8176719	Pancreatic triacylglycerol lipase levels	rs505922	chr9:133273813	C=0.347, T=0.653	0.862991	0.2457	6e-18	39528825
rs8176719	PCDH17/PTPRM protein level ratio	rs505922	chr9:133273813	C=0.347, T=0.653	0.862991	0.369351	2E-555	38412862
rs8176719	PCDH17/SEMA7A protein level ratio	rs612169	chr9:133268030	A=0.651, G=0.349	0.842833	0.264872	1e-288	38412862
rs8176719	PDGFRB protein levels	rs597974	chr9:133268885	A=0.65, G=0.35	0.847643	0.0305706	2e-12	39789286
rs8176719	PEAR1/PECAM1 protein level ratio	rs612169	chr9:133268030	A=0.651, G=0.349	0.842833	0.282752	1E-329	38412862
rs8176719	PECAM1/SOD2 protein level ratio	rs612169	chr9:133268030	A=0.651, G=0.349	0.842833	0.265123	2e-304	38412862
rs8176719	PEPD protein levels	rs9411377	chr9:133269992	A=0.371, C=0.629	0.942575	0.043301	5e-13	39789286
rs8176719	Peptic ulcer disease	rs8176719	chr9:133257521	-=0.627, C=0.373	1	0.0676	6e-24	38036781
rs8176719	Peptic ulcer disease	rs8176719	chr9:133257521	-=0.627, C=0.373	1	0.0667	8e-14	38036781
rs8176719	Peptic ulcer disease	rs687621	chr9:133261662	A=0.649, G=0.351	0.852472	1.08	1e-09	33608531
rs8176719	Peripheral artery disease	rs505922	chr9:133273813	C=0.347, T=0.653	0.862991	1.06	7e-11	31285632
rs8176719	Peripheral artery disease	rs505922	chr9:133273813	C=0.347, T=0.653	0.862991	1.06	1e-10	34601942
rs8176719	PGA4 protein levels	rs687621	chr9:133261662	A=0.649, G=0.351	0.852472	0.0462071	4e-15	39789286
rs8176719	Pharyngeal disease	rs687621	chr9:133261662	A=0.649, G=0.351	0.852472	0.94	3e-10	36653354
rs8176719	Phytosterol levels	rs657152	chr9:133263862	A=0.379, C=0.621	0.963571	8	9e-13	20529992
rs8176719	Platelet count	rs657152	chr9:133263862	A=0.379, C=0.621	0.963571	NA	8e-09	38116116
rs8176719	Platelet count during first trimester of pregnancy	rs9411377	chr9:133269992	A=0.371, C=0.629	0.942575	0.0466	7e-13	38064665
rs8176719	Platelet reactivity measurement (collagen-ADP)	rs687621	chr9:133261662	A=0.649, G=0.351	0.852472	NA	2e-15	31262040
rs8176719	Postoperative venous thromboembolism	rs505922	chr9:133273813	C=0.347, T=0.653	0.862991	NA	5e-07	34777790
rs8176719	Prostate-specific antigen levels	rs8176719	chr9:133257521	-=0.627, C=0.373	1	0.0124	2e-11	39930085
rs8176719	Protein biomarker	rs644234	chr9:133266804	G=0.379, T=0.621	0.953238	0.0684	4e-47	23056639
rs8176719	Protein quantitative trait loci	rs505922	chr9:133273813	C=0.347, T=0.653	0.862991	NA	7e-40	18464913
rs8176719	Protein quantitative trait loci	rs505922	chr9:133273813	C=0.347, T=0.653	0.862991	NA	2e-40	32492067
rs8176719	Protein S100-A16 levels	rs529565	chr9:133274084	C=0.347, T=0.653	0.853025	0.202	5e-51	34648354
rs8176719	PSG1 protein levels	rs643434	chr9:133266942	A=0.379, G=0.621	0.953238	0.0402922	2e-13	39789286
rs8176719	PTPRC protein levels	rs687621	chr9:133261662	A=0.649, G=0.351	0.852472	0.045909	6e-14	39789286
rs8176719	PTPRS protein levels	rs543040	chr9:133267587	A=0.65, T=0.35	0.847643	0.0501324	6e-18	39789286
rs8176719	Pulmonary embolism	rs9411377	chr9:133269992	A=0.371, C=0.629	0.942575	0.352761	1e-43	39789286
rs8176719	Pulmonary embolism	rs582094	chr9:133270074	A=0.65, T=0.35	0.847643	1.31	1e-10	37076872
rs8176719	REG1A protein levels	rs505922	chr9:133273813	C=0.347, T=0.653	0.862991	0.125975	1e-112	39789286
rs8176719	REG1A/REG4 protein level ratio	rs505922	chr9:133273813	C=0.347, T=0.653	0.862991	0.165324	4e-111	38412862
rs8176719	REG1A/TFF3 protein level ratio	rs505922	chr9:133273813	C=0.347, T=0.653	0.862991	0.165483	2e-113	38412862
rs8176719	REG1B protein levels	rs529565	chr9:133274084	C=0.347, T=0.653	0.853025	0.143706	9e-143	39789286
rs8176719	Regenerating islet-derived protein 3-gamma levels	rs514659	chr9:133266790	A=0.65, C=0.35	0.847643	0.118	5e-18	34648354
rs8176719	Reticulocyte count	rs505922	chr9:133273813	C=0.347, T=0.653	0.862991	0.0317756	6e-12	32888494
rs8176719	RGMA protein levels	rs9411377	chr9:133269992	A=0.371, C=0.629	0.942575	0.0407897	6e-15	39789286
rs8176719	SARS-CoV-2 infection	rs505922	chr9:133273813	C=0.347, T=0.653	0.862991	0.93	3e-82	35922517
rs8176719	SARS-CoV-2 infection	rs529565	chr9:133274084	C=0.347, T=0.653	0.853025	0.904801	1e-39	34237774
rs8176719	SCARA5 protein levels	rs9411377	chr9:133269992	A=0.371, C=0.629	0.942575	0.0981776	1e-76	39789286
rs8176719	SELL protein levels	rs543040	chr9:133267587	A=0.65, T=0.35	0.847643	0.03763	6e-12	39789286
rs8176719	Serum alkaline phosphatase levels	rs657152	chr9:133263862	A=0.379, C=0.621	0.963571	0.062	4e-08	24094242
rs8176719	Serum levels of protein B3GNT2	rs514659	chr9:133266790	A=0.65, C=0.35	0.847643	0.192852	7e-20	35078996
rs8176719	Serum levels of protein CASC4	rs687621	chr9:133261662	A=0.649, G=0.351	0.852472	0.270517	1e-36	35078996
rs8176719	Serum levels of protein F8	rs687621	chr9:133261662	A=0.649, G=0.351	0.852472	0.382969	1e-78	35078996
rs8176719	Serum levels of protein LRRC32	rs687621	chr9:133261662	A=0.649, G=0.351	0.852472	0.253997	1e-34	35078996
rs8176719	Serum levels of protein MBL2	rs505922	chr9:133273813	C=0.347, T=0.653	0.862991	0.234791	7e-28	35078996
rs8176719	Serum levels of protein PNPLA2	rs505922	chr9:133273813	C=0.347, T=0.653	0.862991	0.185709	3e-18	35078996
rs8176719	Serum levels of protein SHANK3	rs2769071	chr9:133270565	A=0.65, G=0.35	0.847643	0.342479	9e-61	35078996
rs8176719	Serum levels of protein VWF	rs514659	chr9:133266790	A=0.65, C=0.35	0.847643	0.307266	7e-51	35078996
rs8176719	Serum thyroid-stimulating hormone levels	rs657152	chr9:133263862	A=0.379, C=0.621	0.963571	0.05	4e-06	25436638
rs8176719	Severe COVID-19 infection with respiratory failure (analysis I)	rs657152	chr9:133263862	A=0.379, C=0.621	0.963571	1.32	5e-08	32558485
rs8176719	Severe COVID-19 infection with respiratory failure (analysis II)	rs657152	chr9:133263862	A=0.379, C=0.621	0.963571	1.39	5e-07	32558485
rs8176719	Sex hormone-binding globulin levels	rs505922	chr9:133273813	C=0.347, T=0.653	0.862991	0.009	5e-06	33980691
rs8176719	SLC9A3R2 protein levels	rs2769071	chr9:133270565	A=0.65, G=0.35	0.847643	0.0605527	1e-21	39789286
rs8176719	Soluble E-selectin levels (adjusted for ABO rs2519093 genotypes)	rs8176719	chr9:133257521	-=0.627, C=0.373	1	NA	2e-07	34757267
rs8176719	Sphinganine levels	rs676457	chr9:133270797	A=0.65, T=0.35	0.847643	0.102546	6e-20	36357675
rs8176719	Sphingosine levels	rs9411377	chr9:133269992	A=0.371, C=0.629	0.942575	0.113087	7e-23	36357675
rs8176719	SPINK5/SPINT1 protein level ratio	rs687621	chr9:133261662	A=0.649, G=0.351	0.852472	0.0613217	3e-17	38412862
rs8176719	Sushi, von Willebrand factor type A, EGF and pentraxin domain-containing protein 1 levels	rs687621	chr9:133261662	A=0.649, G=0.351	0.852472	0.105	7e-15	34648354
rs8176719	T1 brain MRIs Unsupervised Deep learning derived Imaging Phenotypes (dimension 51)	rs505922	chr9:133273813	C=0.347, T=0.653	0.862991	NA	6e-11	38580839
rs8176719	THBS4 protein levels	rs657152	chr9:133263862	A=0.379, C=0.621	0.963571	0.0442565	2e-17	39789286
rs8176719	Thrombomodulin levels	rs612169	chr9:133268030	A=0.651, G=0.349	0.842833	0.155	2e-68	33067605
rs8176719	Thrombosis	rs529565	chr9:133274084	C=0.347, T=0.653	0.853025	1.38313	7e-63	26908601
rs8176719	Thyroid hormone levels	rs657152	chr9:133263862	A=0.379, C=0.621	0.963571	0.067	1e-06	23408906
rs8176719	Thyroid hormone levels	rs657152	chr9:133263862	A=0.379, C=0.621	0.963571	0.058	4e-10	23408906
rs8176719	Thyroid stimulating hormone levels	rs544873	chr9:133267800	A=0.379, G=0.621	0.953238	0.0412	2e-18	32769997
rs8176719	Thyroid stimulating hormone levels	rs8176645	chr9:133273682	A=0.375, T=0.625	0.968554	0.121	2e-14	25743335
rs8176719	Thyroid stimulating hormone levels	rs8176645	chr9:133273682	A=0.375, T=0.625	0.968554	0.045	9e-10	39414775
rs8176719	Thyroid stimulating hormone levels	rs529565	chr9:133274084	C=0.347, T=0.653	0.853025	0.04	8e-24	39067062
rs8176719	Thyroid stimulating hormone levels within normal range in pregnancy	rs643434	chr9:133266942	A=0.379, G=0.621	0.953238	0.0812	9e-39	39266554
rs8176719	TINAGL1/VWF protein level ratio	rs687621	chr9:133261662	A=0.649, G=0.351	0.852472	0.345624	6E-491	38412862
rs8176719	TNXB protein levels	rs587707823	chr9:133269997	A=0.371, C=0.629	0.942575	0.0534936	7e-15	39789286
rs8176719	Total protein levels (UKB data field 30860)	rs9411377	chr9:133269992	A=0.371, C=0.629	0.942575	0.0182421	7e-17	39789286
rs8176719	Total testosterone levels	rs494242	chr9:133269706	C=0.621, T=0.379	0.953238	0.00804006	3e-09	32042192
rs8176719	Total testosterone levels	rs494242	chr9:133269706	C=0.621, T=0.379	0.953238	0.0168975	2e-08	32042192
rs8176719	Triglycerides	rs505922	chr9:133273813	C=0.347, T=0.653	0.862991	0.013	8e-10	33980691
rs8176719	Type 2 diabetes	rs8176719	chr9:133257521	-=0.627, C=0.373	1	0.0616	3e-14	39379762
rs8176719	Type 2 diabetes	rs687621	chr9:133261662	A=0.649, G=0.351	0.852472	0.0433	1e-08	30054458
rs8176719	Type 2 diabetes	rs495203	chr9:133269828	C=0.65, T=0.35	0.847643	0.0493	1e-24	32541925
rs8176719	Type 2 diabetes	rs554833	chr9:133271745	C=0.65, T=0.35	0.847643	0.0443	4e-12	34594039
rs8176719	Type 2 diabetes	rs505922	chr9:133273813	C=0.347, T=0.653	0.862991	1.06	5e-08	29358691
rs8176719	Type 2 diabetes	rs505922	chr9:133273813	C=0.347, T=0.653	0.862991	1.05	4e-12	30297969
rs8176719	Type 2 diabetes	rs505922	chr9:133273813	C=0.347, T=0.653	0.862991	NA	5e-52	38374256
rs8176719	Type 2 diabetes	rs505922	chr9:133273813	C=0.347, T=0.653	0.862991	0.047	4e-12	35551307
rs8176719	Type 2 diabetes	rs505922	chr9:133273813	C=0.347, T=0.653	0.862991	1.05	1e-19	35551307
rs8176719	Type 2 diabetes	rs505922	chr9:133273813	C=0.347, T=0.653	0.862991	0.049	5e-09	35551307
rs8176719	Type 2 diabetes	rs529565	chr9:133274084	C=0.347, T=0.653	0.853025	0.0415	8e-27	32541925
rs8176719	Type 2 diabetes	rs529565	chr9:133274084	C=0.347, T=0.653	0.853025	1.04	2e-10	32499647
rs8176719	Type 2 diabetes (PheCode 250.2)	rs8176719	chr9:133257521	-=0.627, C=0.373	1	0.0529	2e-12	40465716
rs8176719	ULBP2 protein levels	rs9411377	chr9:133269992	A=0.371, C=0.629	0.942575	0.123572	2e-107	39789286
rs8176719	Urinary metabolites (H-NMR features)	rs687289	chr9:133261703	A=0.351, G=0.649	0.852472	0.27	1e-12	24586186
rs8176719	Urinary metabolites (H-NMR features)	rs687289	chr9:133261703	A=0.351, G=0.649	0.852472	0.27	2e-12	24586186
rs8176719	Urinary metabolites (H-NMR features)	rs657152	chr9:133263862	A=0.379, C=0.621	0.963571	0.34	1e-19	24586186
rs8176719	Urine X-24834 levels in chronic kidney disease	rs505922	chr9:133273813	C=0.347, T=0.653	0.862991	2.059	2e-88	37277652
rs8176719	VAMP5 protein levels	rs505922	chr9:133273813	C=0.347, T=0.653	0.862991	0.0536639	2e-16	39789286
rs8176719	VEGF-R2 levels in metastatic colorectal cancer	rs687289	chr9:133261703	A=0.351, G=0.649	0.852472	NA	2e-07	38745123
rs8176719	VEGF-R2 levels in metastatic colorectal cancer	rs657152	chr9:133263862	A=0.379, C=0.621	0.963571	NA	1e-06	38745123
rs8176719	VEGF-R3 levels in metastatic colorectal cancer	rs687289	chr9:133261703	A=0.351, G=0.649	0.852472	NA	5e-07	38745123
rs8176719	VEGF-R3 levels in metastatic colorectal cancer	rs657152	chr9:133263862	A=0.379, C=0.621	0.963571	NA	4e-07	38745123
rs8176719	Venous thromboembolism	rs8176719	chr9:133257521	-=0.627, C=0.373	1	1.47	6e-12	22672568
rs8176719	Venous thromboembolism	rs8176719	chr9:133257521	-=0.627, C=0.373	1	1.31	7e-106	38561338
rs8176719	Venous thromboembolism	rs687621	chr9:133261662	A=0.649, G=0.351	0.852472	1.55	2e-52	23650146
rs8176719	Venous thromboembolism	rs687289	chr9:133261703	A=0.351, G=0.649	0.852472	1.821	9e-16	33592630
rs8176719	Venous thromboembolism	rs687289	chr9:133261703	A=0.351, G=0.649	0.852472	1.34	1e-174	31420334
rs8176719	Venous thromboembolism	rs687289	chr9:133261703	A=0.351, G=0.649	0.852472	0.293	2e-172	31420334
rs8176719	Venous thromboembolism	rs9411377	chr9:133269992	A=0.371, C=0.629	0.942575	1.35513	1e-224	31676865
rs8176719	Venous thromboembolism	rs8176645	chr9:133273682	A=0.375, T=0.625	0.968554	1.28	4e-21	28373160
rs8176719	Venous thromboembolism	rs505922	chr9:133273813	C=0.347, T=0.653	0.862991	1.92	1e-34	21980494
rs8176719	Venous thromboembolism	rs505922	chr9:133273813	C=0.347, T=0.653	0.862991	1.81	4e-15	19278955
rs8176719	Venous thromboembolism	rs505922	chr9:133273813	C=0.347, T=0.653	0.862991	NA	6e-59	34777790
rs8176719	Venous thromboembolism	rs505922	chr9:133273813	C=0.347, T=0.653	0.862991	0.2801	3e-194	36777996
rs8176719	Venous thromboembolism	rs529565	chr9:133274084	C=0.347, T=0.653	0.853025	1.55	4e-75	25772935
rs8176719	Venous thromboembolism or factor VII levels (pleiotropy)	rs2769071	chr9:133270565	A=0.65, G=0.35	0.847643	NA	8e-176	35285134
rs8176719	Venous thromboembolism or factor XI levels (pleiotropy)	rs2769071	chr9:133270565	A=0.65, G=0.35	0.847643	NA	3e-176	35285134
rs8176719	Venous thromboembolism or fibrinogen levels (pleiotropy)	rs2769071	chr9:133270565	A=0.65, G=0.35	0.847643	NA	1e-180	35285134
rs8176719	Venous thromboembolism or plasminogen activator inhibitor 1 levels (pleiotropy)	rs687289	chr9:133261703	A=0.351, G=0.649	0.852472	NA	3e-174	35285134
rs8176719	Venous thromboembolism or tissue plasminogen activator levels (pleiotropy)	rs687289	chr9:133261703	A=0.351, G=0.649	0.852472	NA	5e-175	35285134
rs8176719	Vitamin B9 levels	rs9411377	chr9:133269992	A=0.371, C=0.629	0.942575	0.11	7e-12	37479695
rs8176719	von Willebrand factor levels	rs8176719	chr9:133257521	-=0.627, C=0.373	1	0.469748	2e-63	36168886
rs8176719	von Willebrand factor levels	rs612169	chr9:133268030	A=0.651, G=0.349	0.842833	0.417	1e-20	28240269
rs8176719	von Willebrand factor levels	rs9411377	chr9:133269992	A=0.371, C=0.629	0.942575	0.236	5e-58	34648354
rs8176719	von Willebrand factor levels	rs529565	chr9:133274084	C=0.347, T=0.653	0.853025	0.3893	9e-49	36349687
rs8176719	vWF levels	rs8176719	chr9:133257521	-=0.627, C=0.373	1	0.172	1E-320	30586737
rs8176719	vWF levels	rs687621	chr9:133261662	A=0.649, G=0.351	0.852472	24.1	5E-324	20231535
rs8176719	vWF levels	rs687289	chr9:133261703	A=0.351, G=0.649	0.852472	0.197	5E-1443	30586737
rs8176719	vWF levels in ischaemic stroke and hyperhomocysteinaemia	rs505922	chr9:133273813	C=0.347, T=0.653	0.862991	0.3315	2e-30	28495826
rs8176719	Whole brain restricted isotropic diffusion (multivariate analysis)	rs687621	chr9:133261662	A=0.649, G=0.351	0.852472	NA	1e-09	35505052
rs8176719	X-16935 levels	rs9411377	chr9:133269992	A=0.371, C=0.629	0.942575	0.0660703	2e-08	36357675

## Sheet: ST9
Supplementary Table 9
Associations with the identified lead variants in FinnGen (r12.finngen.fi).
CD34+ lead variant	VariantID	Phenotype	Beta	P	MAF
rs10193623	chr2_136143991_A_T	Lactose intolerance, other/unspecified	0.486928	3.09977e-09	0.0566326
rs11673000	chr19_45238753_C_G	Alzheimer disease	-0.136675	3.09813e-21	0.294917
rs11673000	chr19_45238753_C_G	Unspecific neurodegenerative disorder	-0.115284	3.65932e-21	0.294917
rs11673000	chr19_45238753_C_G	Dementia	-0.096915	6.78735e-18	0.294892
rs11673000	chr19_45238753_C_G	Dementia, including avohilmo	-0.0931378	1.17679e-17	0.294917
rs11673000	chr19_45238753_C_G	Alzheimer’s disease (Late onset) (more control exclusions)	-0.157188	4.24229e-17	0.294059
rs11673000	chr19_45238753_C_G	Alzheimer’s disease, wide definition	-0.134481	8.79832e-17	0.295064
rs11673000	chr19_45238753_C_G	Any dementia (more control exclusions)	-0.0969288	1.81635e-15	0.294372
rs11673000	chr19_45238753_C_G	Other degenerative diseases of the nervous system	-0.097907	4.85624e-15	0.294193
rs11673000	chr19_45238753_C_G	Dementia in Alzheimer disease	-0.133002	1.84459e-12	0.295394
rs11673000	chr19_45238753_C_G	Statin medication	0.0339189	2.56283e-10	0.294917
rs309137	chr2_136008381_T_C	Lactose intolerance, other/unspecified	0.685089	1.06881e-58	0.338515
rs36084354	chr19_1079960_G_A	Unspecific neurodegenerative disorder	0.112947	5.93253e-09	0.0854817
rs56117721	chr21_35026289_T_A	Myeloproliferative diseases (CML excluded)	-0.272916	7.3492e-09	0.10644
rs59222832	chr2_136122815_T_C	Lactose intolerance, other/unspecified	0.509888	2.50669e-16	0.10648
rs73197388	chr3_128325077_G_T	Malignant neoplasm of prostate, excluding all cancers (controls excluding all cancers)	0.138033	8.47618e-15	0.116722
rs8176719	chr9_133257521_T_TC	Venous thromboembolism	0.232198	4.00867e-146	0.45864
rs8176719	chr9_133257521_T_TC	DVT of lower extremities	0.2996	7.96159e-81	0.456855
rs8176719	chr9_133257521_T_TC	Phlebitis and thrombophlebitis (not including DVT)	0.250407	2.01976e-67	0.456826
rs8176719	chr9_133257521_T_TC	Pulmonary embolism	0.198762	4.0635e-55	0.458639
rs8176719	chr9_133257521_T_TC	Diseases of veins, lymphatic vessels and lymph nodes, not elsewhere classified	0.0932629	3.29534e-53	0.45864
rs8176719	chr9_133257521_T_TC	Other embolism and thrombosis	0.267761	1.50938e-43	0.456289
rs8176719	chr9_133257521_T_TC	Statin medication	0.0513213	1.78279e-25	0.45864
rs8176719	chr9_133257521_T_TC	Type 2 diabetes, definitions combined	0.0552324	3.6467e-21	0.458564
rs8176719	chr9_133257521_T_TC	Chronic diseases of tonsils and adenoids	0.0596817	2.74221e-20	0.458454
rs8176719	chr9_133257521_T_TC	Diabetes, insulin treatment (Kela reimbursement) (more control exclusions)	0.0518418	4.25207e-18	0.458359
rs8176719	chr9_133257521_T_TC	Type 2 diabetes, wide definition	0.0603846	4.9545e-18	0.457754
rs8176719	chr9_133257521_T_TC	Cardiovascular diseases (excluding rheumatic etc)	0.0415069	4.37724e-17	0.45864
rs8176719	chr9_133257521_T_TC	Cholelithiasis	0.0570232	2.26412e-16	0.458266
rs8176719	chr9_133257521_T_TC	Tonsillectomy and adenotomy	0.0593156	5.188e-14	0.45864
rs8176719	chr9_133257521_T_TC	Other disorders of veins	0.0818969	5.50427e-14	0.4563
rs8176719	chr9_133257521_T_TC	Duodenal ulcer	-0.15533	2.94781e-13	0.458121
rs8176719	chr9_133257521_T_TC	Varicose veins	0.0578114	4.19373e-13	0.456692
rs8176719	chr9_133257521_T_TC	Childhood asthma (age<16) (more control exclusions)	0.119641	1.49624e-12	0.457216
rs8176719	chr9_133257521_T_TC	Malignant neoplasm of pancreas, excluding all cancers (controls excluding all cancers)	0.176367	3.56697e-12	0.458201
rs8176719	chr9_133257521_T_TC	Cholecystectomy	0.051868	3.69913e-11	0.45864
rs8176719	chr9_133257521_T_TC	Haemorrhoids and perianal venous thrombosis	-0.0805253	9.56093e-11	0.45901
rs8176719	chr9_133257521_T_TC	Other soft tissue disorders, not elsewhere classified	0.0398567	1.36076e-10	0.458488
rs8176719	chr9_133257521_T_TC	Diverticular disease of intestine	-0.048231	1.81242e-10	0.458664
rs8176719	chr9_133257521_T_TC	Other diseases of upper respiratory tract	0.0296214	2.01841e-10	0.45864
rs8176719	chr9_133257521_T_TC	Pain in limb	0.045112	2.55705e-10	0.458237
rs8176719	chr9_133257521_T_TC	Inguinal hernia	-0.0473485	5.90949e-10	0.458017
rs8176719	chr9_133257521_T_TC	Diseases of middle ear and mastoid	0.0493683	8.8038e-10	0.45864
rs8176719	chr9_133257521_T_TC	Second line medication for Crohn's disease	0.0515235	3.17995e-09	0.45864
rs8176719	chr9_133257521_T_TC	Childhood allergy (age < 16)	0.098687	7.39112e-09	0.45864
rs8176719	chr9_133257521_T_TC	Disorders of lipoprotein metabolism and other lipidaemias	0.0374127	1.10749e-08	0.458752
rs8176719	chr9_133257521_T_TC	Von Willebrand disease	-0.369028	1.18847e-08	0.45837
rs8176719	chr9_133257521_T_TC	Gastroduodenal ulcer	-0.0753226	1.5295e-08	0.45806
rs8176719	chr9_133257521_T_TC	Venous complications and haemorrhoids in pregnancy	0.296297	1.8457e-08	0.458445
rs8176719	chr9_133257521_T_TC	Adenocarcinoma and ductal carcinoma of pancreas, excluding all cancers (controls excluding all cancers)	0.229912	3.2759e-08	0.458006

## Sheet: ST10
Supplementary Table 10
Genetic correlations between CD34+ cell levels and blood cell traits in the UK Biobank.
Phenotype 1	Phenotype 2	rg	P value
CD34+	Platelet to lymphocyte ratio	0.2422	1.9e-06
CD34+	Neutrophil to lymphocyte ratio	0.2064	0.002
CD34+	Monocyte to lymphocyte ratio	0.1905	0.0004
CD34+	Neutrophill percentage	0.1631	0.0121
CD34+	Platelet crit	0.1527	0.0003
CD34+	Reticulocyte count	0.1519	0.0004
CD34+	High light scatter reticulocyte count	0.1411	0.0011
CD34+	Reticulocyte percentage	0.1374	0.0018
CD34+	High light scatter reticulocyte percentage	0.1294	0.0038
CD34+	Red blood cell erythrocyte count	0.1271	0.0031
CD34+	Platelet count	0.1176	0.0021
CD34+	Basophill count	0.0889	0.2452
CD34+	Platelet distribution width	0.0884	0.0734
CD34+	Basophill percentage	0.065	0.2953
CD34+	Monocyte percentage	0.0646	0.1885
CD34+	Immature reticulocyte fraction	0.0577	0.2518
CD34+	Neutrophill count	0.0436	0.4206
CD34+	Monocyte count	0.0341	0.4537
CD34+	Haematocrit percentage	0.0315	0.4689
CD34+	Haemoglobin concentration	0.0306	0.4634
CD34+	Eosinophill percentage	0.026	0.558
CD34+	Eosinophill count	0.0223	0.6097
CD34+	Red blood cell erythrocyte distribution width	0.0199	0.6605
CD34+	Mean corpuscular haemoglobin concentration	0.0177	0.7814
CD34+	Mean platelet thrombocyte volume	0.0096	0.7776
CD34+	White blood cell leukocyte count	-0.0205	0.6428
CD34+	Mean corpuscular haemoglobin	-0.1437	0.0015
CD34+	Mean corpuscular volume	-0.1605	0.0004
CD34+	Lymphocyte count	-0.1853	0.0001
CD34+	Mean reticulocyte volume	-0.1877	0.0002
CD34+	Lymphocyte percentage	-0.2249	0.0008
CD34+	Mean sphered cell volume	-0.225	2.1e-06

[truncated: 3 more sheets: ST11, ST12, ST13]
